# Supplementary material for: In or out: Response slowing across housing conditions as a measure of affect in three Western lowland gorillas (Gorilla gorilla gorilla)
Source: PeerJ. 2020 Jul 10;8:e9525. doi: 10.7717/peerj.9525 (PMC7357556; doi:10.7717/peerj.9525)
Supplement: Supplemental Information 1 [file peerj-08-9525-s001.csv]

Gorilla	date	time	session	latency	response	type	Access	Access_Collapsed	Slept	Slept_collapsed	night	day	log10latency
1	120317	8:07:45	1	1303	2	0					1	1	3.11494441571258
1	120317	8:07:45	1	24000	1	0					1	1	4.38021124171161
1	120317	8:07:45	1	1717	0	0					1	1	3.23477029516092
1	120317	8:07:45	1	1000	2	0					1	1	3
1	120317	8:07:45	1	1061	1	0					1	1	3.02571538390134
1	120317	8:07:45	1	6107	0	0					1	1	3.78582791999587
1	120317	8:07:45	1	1235	2	0					1	1	3.09166695759568
1	120317	8:07:45	1	1081	1	0					1	1	3.03382569395331
1	120317	8:07:45	1	1222	0	0					1	1	3.08707120590654
1	120317	8:07:45	1	4935	2	1					1	1	3.69328715700566
1	120317	8:07:45	1	1668	2	1					1	1	3.22219604630172
1	120317	8:07:45	1	592	2	1					1	1	2.77232170672292
1	120317	8:07:45	1	931	2	1					1	1	2.96894968098134
1	120317	8:07:45	1	12989	2	1					1	1	4.11357571680057
1	120317	8:07:45	1	2274	2	1					1	1	3.35679046035172
1	120317	8:07:45	1	1124	2	1					1	1	3.05076631123304
1	120317	8:07:45	1	3204	2	1					1	1	3.5056925074122
1	120317	8:07:45	1	1011	2	1					1	1	3.004751155591
1	120317	8:07:45	1	4896	2	1					1	1	3.6898414091375
1	120317	8:07:45	1	1295	2	2					1	1	3.11226976841727
1	120317	8:07:45	1	5958	1	2					1	1	3.77510049887902
1	120317	8:07:45	1	10904	0	2					1	1	4.03758584282662
1	120317	8:07:45	1	1414	2	2					1	1	3.15044940946088
1	120317	8:07:45	1	4078	1	2					1	1	3.61044722144212
1	120317	8:07:45	1	1101	0	2					1	1	3.04178731897175
1	120317	8:07:45	1	988	2	2					1	1	2.99475694458763
1	120317	8:07:45	1	1339	1	2					1	1	3.12678057701201
1	120317	8:07:45	1	2152	0	2					1	1	3.33284226699435
1	120317	8:07:45	1	1211	1	1					1	1	3.08314414314305
1	120317	8:07:45	1	1050	1	1					1	1	3.02118929906994
1	120317	8:07:45	1	1292	1	1					1	1	3.11126251365907
1	120317	8:07:45	1	4418	1	1					1	1	3.64522571153542
1	120317	8:07:45	1	3931	1	1					1	1	3.59450304382009
1	120317	8:07:45	1	973	1	1					1	1	2.98811284026835
1	120317	8:07:45	1	4464	1	1					1	1	3.64972418592952
1	120317	8:07:45	1	4541	1	1					1	1	3.65715150190097
1	120317	8:07:45	1	13987	1	1					1	1	4.14572457488067
1	120317	8:07:45	1	4181	1	1					1	1	3.62128016755041
1	120317	8:07:45	1	1146	0	1					1	1	3.05918461763137
1	120317	8:07:45	1	2193	0	1					1	1	3.34103863167752
1	120317	8:07:45	1	1944	0	1					1	1	3.28869626059026
1	120317	8:07:45	1	897	0	1					1	1	2.95279244304409
1	120317	8:07:45	1	7199	0	1					1	1	3.85727217356404
1	120317	8:07:45	1	1721	0	1					1	1	3.23578087032756
1	120317	8:07:45	1	1323	0	1					1	1	3.1215598441875
1	120317	8:07:45	1	1382	0	1					1	1	3.14050804303818
1	120317	8:07:45	1	1351	0	1					1	1	3.13065534902203
1	120317	8:07:45	1	7263	0	1					1	1	3.8611160441614
1	120417	8:28:46	2	750	2	0					0	1	2.8750612633917
1	120417	8:28:46	2	1322	1	0					0	1	3.12123145514962
1	120417	8:28:46	2	957	0	0					0	1	2.98091193777684
1	120417	8:28:46	2	734	2	0					0	1	2.86569605991607
1	120417	8:28:46	2	1396	1	0					0	1	3.14488541828714
1	120417	8:28:46	2	1396	0	0					0	1	3.14488541828714
1	120417	8:28:46	2	826	2	0					0	1	2.91698004732038
1	120417	8:28:46	2	2001	1	0					0	1	3.30124708863621
1	120417	8:28:46	2	1361	0	0					0	1	3.13385812520333
1	120417	8:28:46	2	1137	2	1					0	1	3.05576046468773
1	120417	8:28:46	2	718	2	1					0	1	2.8561244442423
1	120417	8:28:46	2	598	2	1					0	1	2.77670118398841
1	120417	8:28:46	2	707	2	1					0	1	2.8494194137969
1	120417	8:28:46	2	612	2	1					0	1	2.78675142214556
1	120417	8:28:46	2	778	2	1					0	1	2.89097959698969
1	120417	8:28:46	2	611	2	1					0	1	2.78604121024255
1	120417	8:28:46	2	1330	2	1					0	1	3.12385164096709
1	120417	8:28:46	2	553	2	1					0	1	2.7427251313047
1	120417	8:28:46	2	1326	2	1					0	1	3.12254352406875
1	120417	8:28:46	2	982	2	2					0	1	2.99211148778695
1	120417	8:28:46	2	1287	1	2					0	1	3.10957854690439
1	120417	8:28:46	2	1240	0	2					0	1	3.09342168516224
1	120417	8:28:46	2	873	2	2					0	1	2.94101424370557
1	120417	8:28:46	2	1830	1	2					0	1	3.26245108973043
1	120417	8:28:46	2	1032	0	2					0	1	3.01367969729119
1	120417	8:28:46	2	611	2	2					0	1	2.78604121024255
1	120417	8:28:46	2	1283	1	2					0	1	3.10822665637493
1	120417	8:28:46	2	1506	0	2					0	1	3.17782497186468
1	120417	8:28:46	2	1271	1	1					0	1	3.10414555055401
1	120417	8:28:46	2	1397	1	1					0	1	3.14519640611418
1	120417	8:28:46	2	1164	1	1					0	1	3.06595298031387
1	120417	8:28:46	2	1179	1	1					0	1	3.07151380509509
1	120417	8:28:46	2	1261	1	1					0	1	3.10071508657308
1	120417	8:28:46	2	1089	1	1					0	1	3.03702787975578
1	120417	8:28:46	2	1298	1	1					0	1	3.11327469246435
1	120417	8:28:46	2	1363	1	1					0	1	3.13449585583467
1	120417	8:28:46	2	1478	1	1					0	1	3.16967443405881
1	120417	8:28:46	2	991	1	1					0	1	2.99607365448528
1	120417	8:28:46	2	722	0	1					0	1	2.85853719756964
1	120417	8:28:46	2	666	0	1					0	1	2.8234742291703
1	120417	8:28:46	2	1188	0	1					0	1	3.07481644064517
1	120417	8:28:46	2	740	0	1					0	1	2.86923171973098
1	120417	8:28:46	2	1252	0	1					0	1	3.09760432887441
1	120417	8:28:46	2	1290	0	1					0	1	3.11058971029925
1	120417	8:28:46	2	1122	0	1					0	1	3.04999285692014
1	120417	8:28:46	2	1452	0	1					0	1	3.16196661636407
1	120417	8:28:46	2	1013	0	1					0	1	3.00560944536028
1	120417	8:28:46	2	1172	0	1					0	1	3.06892761168207
1	120617	7:55:22	3	981	2	0					1	0	2.99166900737995
1	120617	7:55:22	3	1012	1	0					1	0	3.00518051250378
1	120617	7:55:22	3	656	0	0					1	0	2.81690383937566
1	120617	7:55:22	3	764	2	0					1	0	2.88309335857569
1	120617	7:55:22	3	1057	1	0					1	0	3.02407498730743
1	120617	7:55:22	3	1022	0	0					1	0	3.00945089579869
1	120617	7:55:22	3	567	2	0					1	0	2.75358305889291
1	120617	7:55:22	3	769	1	0					1	0	2.88592633980143
1	120617	7:55:22	3	1707	0	0					1	0	3.23223352111473
1	120617	7:55:22	3	783	2	1					1	0	2.89376176205794
1	120617	7:55:22	3	968	2	1					1	0	2.98587535730839
1	120617	7:55:22	3	43396	2	1					1	0	4.63744970052664
1	120617	7:55:22	3	457	2	1					1	0	2.65991620006985
1	120617	7:55:22	3	427	2	1					1	0	2.63042787502502
1	120617	7:55:22	3	2024	2	1					1	0	3.30621050816776
1	120617	7:55:22	3	131658	2	1					1	0	5.11944725349371
1	120617	7:55:22	3	4471	2	1					1	0	3.65040466986803
1	120617	7:55:22	3	600	2	1					1	0	2.77815125038364
1	120617	7:55:22	3	1184	2	1					1	0	3.0733517023869
1	120617	7:55:22	3	823	2	2					1	0	2.91539983521227
1	120617	7:55:22	3	4472	1	2					1	0	3.65050179487837
1	120617	7:55:22	3	814	0	2					1	0	2.9106244048892
1	120617	7:55:22	3	2495	2	2					1	0	3.39707054995941
1	120617	7:55:22	3	962	1	2					1	0	2.98317507203781
1	120617	7:55:22	3	1986	0	2					1	0	3.29797924415936
1	120617	7:55:22	3	1063	2	2					1	0	3.0265332645233
1	120617	7:55:22	3	2825	1	2					1	0	3.45101845215546
1	120617	7:55:22	3	2823	0	2					1	0	3.45071087814692
1	120617	7:55:22	3	2517	1	1					1	0	3.40088321554836
1	120617	7:55:22	3	773	1	1					1	0	2.88817949391833
1	120617	7:55:22	3	1082	1	1					1	0	3.03422726077055
1	120617	7:55:22	3	889	1	1					1	0	2.94890176097021
1	120617	7:55:22	3	1499	1	1					1	0	3.17580163284828
1	120617	7:55:22	3	384666	1	1					1	0	5.58508380142265
1	120617	7:55:22	3	1110	1	1					1	0	3.04532297878666
1	120617	7:55:22	3	1310	1	1					1	0	3.11727129565576
1	120617	7:55:22	3	990	1	1					1	0	2.99563519459755
1	120617	7:55:22	3	1092	1	1					1	0	3.03822263836872
1	120617	7:55:22	3	3720	0	1					1	0	3.5705429398819
1	120617	7:55:22	3	1024	0	1					1	0	3.01029995663981
1	120617	7:55:22	3	2009	0	1					1	0	3.30297993674825
1	120617	7:55:22	3	1080	0	1					1	0	3.03342375548695
1	120617	7:55:22	3	19144	0	1					1	0	4.28203268560538
1	120617	7:55:22	3	1076	0	1					1	0	3.03181227133037
1	120617	7:55:22	3	1584	0	1					1	0	3.19975517725347
1	120617	7:55:22	3	569	0	1					1	0	2.75511226639507
1	120617	7:55:22	3	1048	0	1					1	0	3.02036128264771
1	120617	7:55:22	3	612	0	1					1	0	2.78675142214556
1	121117	8:41:06	3.2	4628	2	0					1	0	3.66539335027971
1	121117	8:41:06	3.2	1010	1	0					1	0	3.00432137378264
1	121117	8:41:06	3.2	1048	0	0					1	0	3.02036128264771
1	121117	8:41:06	3.2	977	2	0					1	0	2.98989456371877
1	121117	8:41:06	3.2	6167	1	0					1	0	3.7900739484263
1	121117	8:41:06	3.2	777	0	0					1	0	2.89042101880091
1	121117	8:41:06	3.2	952	2	0					1	0	2.97863694838447
1	121117	8:41:06	3.2	2951	1	0					1	0	3.46996920949996
1	121117	8:41:06	3.2	1248	0	0					1	0	3.09621458534641
1	121117	8:41:06	3.2	1089	2	1					1	0	3.03702787975578
1	121117	8:41:06	3.2	1612	2	1					1	0	3.20736503746907
1	121117	8:41:06	3.2	1166	2	1					1	0	3.066698550423
1	121117	8:41:06	3.2	673	2	1					1	0	2.82801506422398
1	121117	8:41:06	3.2	1320	2	1					1	0	3.12057393120585
1	121117	8:41:06	3.2	989	2	1					1	0	2.99519629159718
1	121117	8:41:06	3.2	547	2	1					1	0	2.73798732633343
1	121117	8:41:06	3.2	1754	2	1					1	0	3.24402958903002
1	121117	8:41:06	3.2	5989	2	1					1	0	3.77735431308421
1	121117	8:41:06	3.2	9457	2	1					1	0	3.97575338903629
1	121117	8:41:06	3.2	1185	2	2					1	0	3.07371835034612
1	121117	8:41:06	3.2	1427	1	2					1	0	3.15442397311465
1	121117	8:41:06	3.2	1451	0	2					1	0	3.16166741243774
1	121117	8:41:06	3.2	3837	2	2					1	0	3.58399179919832
1	121117	8:41:06	3.2	5090	1	2					1	0	3.70671778233676
1	121117	8:41:06	3.2	6655	0	2					1	0	3.82314805981069
1	121117	8:41:06	3.2	1121	2	2					1	0	3.04960561259497
1	121117	8:41:06	3.2	1797	1	2					1	0	3.25454807710897
1	121117	8:41:06	3.2	1415	0	2					1	0	3.15075643986031
1	121117	8:41:06	3.2	2014	1	1					1	0	3.3040594662176
1	121117	8:41:06	3.2	1009	1	1					1	0	3.00389116623691
1	121117	8:41:06	3.2	866	1	1					1	0	2.93751789201735
1	121117	8:41:06	3.2	1261	1	1					1	0	3.10071508657308
1	121117	8:41:06	3.2	824	1	1					1	0	2.91592721169712
1	121117	8:41:06	3.2	6181	1	1					1	0	3.79105874359183
1	121117	8:41:06	3.2	4399	1	1					1	0	3.64335396197686
1	121117	8:41:06	3.2	1142	1	1					1	0	3.05766610390983
1	121117	8:41:06	3.2	8730	1	1					1	0	3.94101424370557
1	121117	8:41:06	3.2	1801	1	1					1	0	3.25551371281953
1	121117	8:41:06	3.2	1220	0	1					1	0	3.08635983067475
1	121117	8:41:06	3.2	1156	0	1					1	0	3.06295783408451
1	121117	8:41:06	3.2	2023	0	1					1	0	3.3059958827708
1	121117	8:41:06	3.2	878	0	1					1	0	2.9434945159061
1	121117	8:41:06	3.2	1489	0	1					1	0	3.17289469775218
1	121117	8:41:06	3.2	10227	0	1					1	0	4.00974825594855
1	121117	8:41:06	3.2	1050	0	1					1	0	3.02118929906994
1	121117	8:41:06	3.2	6399	0	1					1	0	3.80611211016909
1	121117	8:41:06	3.2	887	0	1					1	0	2.94792361983173
1	121117	8:41:06	3.2	929	0	1					1	0	2.96801571399364
1	121017	7:53:33	4	2992	2	0					1	0	3.47596158919242
1	121017	7:53:33	4	916	1	0					1	0	2.96189547366785
1	121017	7:53:33	4	3420	0	0					1	0	3.53402610605613
1	121017	7:53:33	4	4373	2	0					1	0	3.64077947734486
1	121017	7:53:33	4	612	1	0					1	0	2.78675142214556
1	121017	7:53:33	4	1766	0	0					1	0	3.24699069924155
1	121017	7:53:33	4	1472	2	0					1	0	3.16790781000148
1	121017	7:53:33	4	2551	1	0					1	0	3.40671045860979
1	121017	7:53:33	4	1452	0	0					1	0	3.16196661636407
1	121017	7:53:33	4	696	2	1					1	0	2.84260923961056
1	121017	7:53:33	4	516	2	1					1	0	2.71264970162721
1	121017	7:53:33	4	2609	2	1					1	0	3.41647407910022
1	121017	7:53:33	4	683	2	1					1	0	2.83442070368153
1	121017	7:53:33	4	628	2	1					1	0	2.7979596437372
1	121017	7:53:33	4	702	2	1					1	0	2.84633711212981
1	121017	7:53:33	4	1407	2	1					1	0	3.14829409743475
1	121017	7:53:33	4	598	2	1					1	0	2.77670118398841
1	121017	7:53:33	4	1512	2	1					1	0	3.17955179116519
1	121017	7:53:33	4	1412	2	1					1	0	3.14983469671578
1	121017	7:53:33	4	501	2	2					1	0	2.69983772586725
1	121017	7:53:33	4	637	1	2					1	0	2.80413943233535
1	121017	7:53:33	4	1825	0	2					1	0	3.26126286879249
1	121017	7:53:33	4	708	2	2					1	0	2.85003325768977
1	121017	7:53:33	4	1103	1	2					1	0	3.04257551244019
1	121017	7:53:33	4	1004	0	2					1	0	3.001733712809
1	121017	7:53:33	4	2003	2	2					1	0	3.30168094929358
1	121017	7:53:33	4	1457	1	2					1	0	3.16345955176999
1	121017	7:53:33	4	959	0	2					1	0	2.98181860717066
1	121017	7:53:33	4	1102	1	1					1	0	3.04218159451577
1	121017	7:53:33	4	1291	1	1					1	0	3.11092624226642
1	121017	7:53:33	4	554	1	1					1	0	2.74350976472843
1	121017	7:53:33	4	542	1	1					1	0	2.73399928653839
1	121017	7:53:33	4	808	1	1					1	0	2.90741136077459
1	121017	7:53:33	4	2197	1	1					1	0	3.34183005692051
1	121017	7:53:33	4	1763	1	1					1	0	3.24625231229932
1	121017	7:53:33	4	2046	1	1					1	0	3.31090562937614
1	121017	7:53:33	4	2447	1	1					1	0	3.38863396935179
1	121017	7:53:33	4	736	1	1					1	0	2.8668778143375
1	121017	7:53:33	4	1540	0	1					1	0	3.18752072083646
1	121017	7:53:33	4	3342	0	1					1	0	3.52400644555737
1	121017	7:53:33	4	1788	0	1					1	0	3.2523675144599
1	121017	7:53:33	4	1903	0	1					1	0	3.27943878828702
1	121017	7:53:33	4	2929	0	1					1	0	3.4667193716816
1	121017	7:53:33	4	626	0	1					1	0	2.79657433321043
1	121017	7:53:33	4	2030	0	1					1	0	3.30749603791321
1	121017	7:53:33	4	2025	0	1					1	0	3.30642502755069
1	121017	7:53:33	4	1474	0	1					1	0	3.16849748352303
1	121017	7:53:33	4	853	0	1					1	0	2.93094903116752
1	121317	8:19:07	5	1792	2	0					0	0	3.25333800532611
1	121317	8:19:07	5	385	1	0					0	0	2.5854607295085
1	121317	8:19:07	5	1255	0	0					0	0	3.09864372581706
1	121317	8:19:07	5	1808	2	0					0	0	3.25719842613934
1	121317	8:19:07	5	3970	1	0					0	0	3.59879050676312
1	121317	8:19:07	5	675	0	0					0	0	2.82930377283102
1	121317	8:19:07	5	902	2	0					0	0	2.95520653754194
1	121317	8:19:07	5	514	1	0					0	0	2.71096311899528
1	121317	8:19:07	5	795	0	0					0	0	2.90036712865647
1	121317	8:19:07	5	1310	2	1					0	0	3.11727129565576
1	121317	8:19:07	5	6578	2	1					0	0	3.81809386914664
1	121317	8:19:07	5	3256	2	1					0	0	3.51268439621716
1	121317	8:19:07	5	3982	2	1					0	0	3.60010125569139
1	121317	8:19:07	5	621	2	1					0	0	2.79309160017658
1	121317	8:19:07	5	2325	2	1					0	0	3.36642295722597
1	121317	8:19:07	5	448	2	1					0	0	2.65127801399814
1	121317	8:19:07	5	2506	2	1					0	0	3.39898106665813
1	121317	8:19:07	5	2724	2	1					0	0	3.43520710324075
1	121317	8:19:07	5	748		1					0	0	2.87390159786446
1	121317	8:19:07	5	4013	2	2					0	0	3.60346915973384
1	121317	8:19:07	5	1304	1	2					0	0	3.1152775913959
1	121317	8:19:07	5	956	0	2					0	0	2.9804578922761
1	121317	8:19:07	5	570	2	2					0	0	2.75587485567249
1	121317	8:19:07	5	597	1	2					0	0	2.77597433112937
1	121317	8:19:07	5	1300	0	2					0	0	3.11394335230684
1	121317	8:19:07	5	1713	2	2					0	0	3.23375736296551
1	121317	8:19:07	5	1306	1	2					0	0	3.11594317693906
1	121317	8:19:07	5	5554	0	2					0	0	3.74460587541424
1	121317	8:19:07	5	1800	1	1					0	0	3.25527250510331
1	121317	8:19:07	5	1389	1	1					0	0	3.14270224573762
1	121317	8:19:07	5	3072	1	1					0	0	3.48742121135947
1	121317	8:19:07	5	1757	1	1					0	0	3.24477176149529
1	121317	8:19:07	5	580	1	1					0	0	2.76342799356294
1	121317	8:19:07	5	1065	1	1					0	0	3.02734960777476
1	121317	8:19:07	5	868	1	1					0	0	2.93851972517649
1	121317	8:19:07	5	640	1	1					0	0	2.80617997398389
1	121317	8:19:07	5	107	1	1					0	0	2.02938377768521
1	121317	8:19:07	5	1285	1	1					0	0	3.10890312766731
1	121317	8:19:07	5	1372	0	1					0	0	3.13735411137073
1	121317	8:19:07	5	2294	0	1					0	0	3.36059341356525
1	121317	8:19:07	5	495	0	1					0	0	2.69460519893357
1	121317	8:19:07	5	12365	0	1					0	0	4.09219412069732
1	121317	8:19:07	5	1320	0	1					0	0	3.12057393120585
1	121317	8:19:07	5	4238	0	1					0	0	3.62716095237478
1	121317	8:19:07	5	949	0	1					0	0	2.97726621242729
1	121317	8:19:07	5	2955	0	1					0	0	3.47055748521727
1	121317	8:19:07	5	825	0	1					0	0	2.91645394854993
1	121317	8:19:07	5	162	0	1					0	0	2.20951501454263
1	121717	7:58:28	6	1583	2	0					0	0	3.19948091486236
1	121717	7:58:28	6	2571	1	0					0	0	3.41010207664286
1	121717	7:58:28	6	3312	0	0					0	0	3.52009032811284
1	121717	7:58:28	6	948	2	0					0	0	2.97680833733807
1	121717	7:58:28	6	3824	1	0					0	0	3.58251788360406
1	121717	7:58:28	6	1038	0	0					0	0	3.01619735351244
1	121717	7:58:28	6	700	2	0					0	0	2.84509804001426
1	121717	7:58:28	6	1202	1	0					0	0	3.07990446766672
1	121717	7:58:28	6	1036	0	0					0	0	3.01535975540921
1	121717	7:58:28	6	5630	2	1					0	0	3.75050839485135
1	121717	7:58:28	6	936	2	1					0	0	2.97127584873811
1	121717	7:58:28	6	4113	2	1					0	0	3.61415870950918
1	121717	7:58:28	6	1164	2	1					0	0	3.06595298031387
1	121717	7:58:28	6	977	2	1					0	0	2.98989456371877
1	121717	7:58:28	6	1250	2	1					0	0	3.09691001300806
1	121717	7:58:28	6	1753	2	1					0	0	3.24378191609379
1	121717	7:58:28	6	591	2	1					0	0	2.77158748088126
1	121717	7:58:28	6	2052	2	1					0	0	3.31217735643978
1	121717	7:58:28	6	841	2	1					0	0	2.92479599579791
1	121717	7:58:28	6	1180	2	2					0	0	3.07188200730613
1	121717	7:58:28	6	2256	1	2					0	0	3.3533390953113
1	121717	7:58:28	6	882	0	2					0	0	2.94546858513182
1	121717	7:58:28	6	1667	2	2					0	0	3.22193559982801
1	121717	7:58:28	6	1068	1	2					0	0	3.02857125269254
1	121717	7:58:28	6	12439	0	2					0	0	4.09478546781956
1	121717	7:58:28	6	891	2	2					0	0	2.94987770403687
1	121717	7:58:28	6	1098	1	2					0	0	3.04060234011407
1	121717	7:58:28	6	963	0	2					0	0	2.98362628712453
1	121717	7:58:28	6	7698	1	1					0	0	3.88637790675857
1	121717	7:58:28	6	1058	1	1					0	0	3.02448566769917
1	121717	7:58:28	6	2596	1	1					0	0	3.41430468812833
1	121717	7:58:28	6	1985	1	1					0	0	3.29776051109913
1	121717	7:58:28	6	1369	1	1					0	0	3.13640344813399
1	121717	7:58:28	6	1213	1	1					0	0	3.08386080086657
1	121717	7:58:28	6	3115	1	1					0	0	3.49345805099519
1	121717	7:58:28	6	821	1	1					0	0	2.91434315711944
1	121717	7:58:28	6	1114	1	1					0	0	3.04688519083771
1	121717	7:58:28	6	1646	1	1					0	0	3.21642983087625
1	121717	7:58:28	6	1126	0	1					0	0	3.05153839051533
1	121717	7:58:28	6	996	0	1					0	0	2.9982593384237
1	121717	7:58:28	6	986	0	1					0	0	2.99387691494121
1	121717	7:58:28	6	884	0	1					0	0	2.94645226501307
1	121717	7:58:28	6	1155	0	1					0	0	3.06258198422816
1	121717	7:58:28	6	1124	0	1					0	0	3.05076631123304
1	121717	7:58:28	6	998	0	1					0	0	2.99913054128737
1	121717	7:58:28	6	1067	0	1					0	0	3.02816441942447
1	121717	7:58:28	6	2869	0	1					0	0	3.457730548246
1	121717	7:58:28	6	984	0	1					0	0	2.99299509843134
1	122017	8:03:08	7	5317	2	0					0	1	3.72566666031418
1	122017	8:03:08	7	3401	1	0					0	1	3.53160663193272
1	122017	8:03:08	7	1914	0	0					0	1	3.28194193344082
1	122017	8:03:08	7	5745	2	0					0	1	3.7592900330243
1	122017	8:03:08	7	6398	1	0					0	1	3.80604423574809
1	122017	8:03:08	7	2089	0	0					0	1	3.31993843998031
1	122017	8:03:08	7	1149	2	0					0	1	3.06032002868829
1	122017	8:03:08	7	1358	1	0					0	1	3.13289976994448
1	122017	8:03:08	7	2202	0	0					0	1	3.34281731463573
1	122017	8:03:08	7	6655	2	1					0	1	3.82314805981069
1	122017	8:03:08	7	1191	2	1					0	1	3.07591176148278
1	122017	8:03:08	7	2580	2	1					0	1	3.41161970596323
1	122017	8:03:08	7	3421	2	1					0	1	3.53415307418506
1	122017	8:03:08	7	1526	2	1					0	1	3.18355453361886
1	122017	8:03:08	7	1515	2	1					0	1	3.18041263283832
1	122017	8:03:08	7	6277	2	1					0	1	3.79775212865071
1	122017	8:03:08	7	5854	2	1					0	1	3.76745271809777
1	122017	8:03:08	7	1131	2	1					0	1	3.05346260492546
1	122017	8:03:08	7	1469	2	1					0	1	3.16702179579026
1	122017	8:03:08	7	4613	2	2					0	1	3.66398345460827
1	122017	8:03:08	7	1279	1	2					0	1	3.10687054447865
1	122017	8:03:08	7	1339	0	2					0	1	3.12678057701201
1	122017	8:03:08	7	1294	2	2					0	1	3.11193427633268
1	122017	8:03:08	7	2972	1	2					0	1	3.47304880508854
1	122017	8:03:08	7	2129	0	2					0	1	3.32817566143832
1	122017	8:03:08	7	4387	2	2					0	1	3.64216763440495
1	122017	8:03:08	7	4378	1	2					0	1	3.64127575723191
1	122017	8:03:08	7	931	0	2					0	1	2.96894968098134
1	122017	8:03:08	7	2584	1	1					0	1	3.41229250932305
1	122017	8:03:08	7	4525	1	1					0	1	3.65561858354122
1	122017	8:03:08	7	2967	1	1					0	1	3.47231754631684
1	122017	8:03:08	7	965	1	1					0	1	2.98452731334379
1	122017	8:03:08	7	2483	1	1					0	1	3.39497671955456
1	122017	8:03:08	7	2006	1	1					0	1	3.3023309286844
1	122017	8:03:08	7	2385	1	1					0	1	3.37748838337613
1	122017	8:03:08	7	23946	1	1					0	1	4.37923297816767
1	122017	8:03:08	7	1202	1	1					0	1	3.07990446766672
1	122017	8:03:08	7	1376	1	1					0	1	3.13861843389949
1	122017	8:03:08	7	832	0	1					0	1	2.92012332629072
1	122017	8:03:08	7	734	0	1					0	1	2.86569605991607
1	122017	8:03:08	7	1795	0	1					0	1	3.25406445291434
1	122017	8:03:08	7	29443	0	1					0	1	4.46898205896257
1	122017	8:03:08	7	2884	0	1					0	1	3.45999525604739
1	122017	8:03:08	7	1716	0	1					0	1	3.23451728351269
1	122017	8:03:08	7	1064	0	1					0	1	3.02694162795903
1	122017	8:03:08	7	1006	0	1					0	1	3.00259798071991
1	122017	8:03:08	7	801	0	1					0	1	2.90363251608424
1	122017	8:03:08	7	1155	0	1					0	1	3.06258198422816
1	41618		8	522	2	0					1	0	2.71767050300226
1	41618		8	499	2	0					1	0	2.69810054562339
1	41618		8	1142	1	0					1	0	3.05766610390983
1	41618		8	944	0	0					1	0	2.97497199429807
1	41618		8	649	2	0					1	0	2.81224469680037
1	41618		8	539	0	0					1	0	2.73158876518674
1	41618		8	451	2	1					1	0	2.65417654187796
1	41618		8	505	2	1					1	0	2.70329137811866
1	41618		8	657	2	1					1	0	2.81756536955978
1	41618		8	717	2	1					1	0	2.8555191556678
1	41618		8	1110	2	1					1	0	3.04532297878666
1	41618		8	1537	2	1					1	0	3.18667386749975
1	41618		8	1422	1	2					1	0	3.15289959639375
1	41618		8	1626	1	2					1	0	3.21112054125805
1	41618		8	1380	0	2					1	0	3.13987908640124
1	41618		8	806	2	2					1	0	2.90633504180509
1	41618		8	1383	0	2					1	0	3.14082218010931
1	41618		8	469	1	1					1	0	2.67117284271508
1	41618		8	728	1	1					1	0	2.86213137931304
1	41618		8	747	1	1					1	0	2.8733206018154
1	41618		8	784	1	1					1	0	2.89431606268444
1	41618		8	1024	1	1					1	0	3.01029995663981
1	41618		8	1133	1	1					1	0	3.0542299098634
1	41618		8	1353	1	1					1	0	3.13129779659762
1	41618		8	1420	1	1					1	0	3.15228834438306
1	41618		8	1657	1	1					1	0	3.21932250841934
1	41618		8	508	0	1					1	0	2.70586371228392
1	41618		8	617	0	1					1	0	2.79028516403324
1	41618		8	1116	0	1					1	0	3.04766419460156
1	41618		8	1129	0	1					1	0	3.05269394192497
1	41618		8	1368	0	1					1	0	3.1360860973841
1	41618		8	1412	0	1					1	0	3.14983469671578
1	41618		8	1433	0	1					1	0	3.15624619039734
1	41618		8	1487	0	1					1	0	3.17231096852195
1	41618		8	1657	0	1					1	0	3.21932250841934
2	120317	8:16:24	1	2985	2	0					1	1	3.47494433546539
2	120317	8:16:24	1	1054	1	0					1	1	3.02284061087653
2	120317	8:16:24	1	1131	0	0					1	1	3.05346260492546
2	120317	8:16:24	1	1253	2	0					1	1	3.09795107099415
2	120317	8:16:24	1	6346	1	0					1	1	3.80250006776439
2	120317	8:16:24	1	926	0	0					1	1	2.96661098668193
2	120317	8:16:24	1	875	2	0					1	1	2.94200805302231
2	120317	8:16:24	1	2213	1	0					1	1	3.34498141392726
2	120317	8:16:24	1	3740	0	0					1	1	3.57287160220048
2	120317	8:16:24	1	11906	2	1					1	1	4.07576587821573
2	120317	8:16:24	1	763	2	1					1	1	2.88252453795488
2	120317	8:16:24	1	6667	2	1					1	1	3.82393045512556
2	120317	8:16:24	1	2291	2	1					1	1	3.3600250891894
2	120317	8:16:24	1	8739	2	1					1	1	3.94146173934733
2	120317	8:16:24	1	1512	2	1					1	1	3.17955179116519
2	120317	8:16:24	1	4570	2	1					1	1	3.65991620006985
2	120317	8:16:24	1	3073	2	1					1	1	3.48756256025638
2	120317	8:16:24	1	1028	2	1					1	1	3.01199311465926
2	120317	8:16:24	1	1655	2	1					1	1	3.21879799811174
2	120317	8:16:24	1	13044	2	2					1	1	4.11541079013392
2	120317	8:16:24	1	1332	1	2					1	1	3.12450422483428
2	120317	8:16:24	1	11304	0	2					1	1	4.0532321488405
2	120317	8:16:24	1	4437	2	2					1	1	3.64708942871655
2	120317	8:16:24	1	1134	1	2					1	1	3.05461305455689
2	120317	8:16:24	1	1038	0	2					1	1	3.01619735351244
2	120317	8:16:24	1	1157	2	2					1	1	3.06333335895175
2	120317	8:16:24	1	941	1	2					1	1	2.97358962342726
2	120317	8:16:24	1	3297	0	2					1	1	3.51811894714315
2	120317	8:16:24	1	2190	1	1					1	1	3.34044411484012
2	120317	8:16:24	1	14908	1	1					1	1	4.1734193840818
2	120317	8:16:24	1	1270	1	1					1	1	3.10380372095596
2	120317	8:16:24	1	1105	1	1					1	1	3.04336227802113
2	120317	8:16:24	1	1058	1	1					1	1	3.02448566769917
2	120317	8:16:24	1	945	1	1					1	1	2.97543180850926
2	120317	8:16:24	1	3682	1	1					1	1	3.566083784168
2	120317	8:16:24	1	996	1	1					1	1	2.9982593384237
2	120317	8:16:24	1	5377	1	1					1	1	3.73054003647712
2	120317	8:16:24	1	2943	1	1					1	1	3.46879026209961
2	120317	8:16:24	1	1011	0	1					1	1	3.004751155591
2	120317	8:16:24	1	6385	0	1					1	1	3.80516090159943
2	120317	8:16:24	1	1119	0	1					1	1	3.04883008652835
2	120317	8:16:24	1	3938	0	1					1	1	3.5952757118021
2	120317	8:16:24	1	980	0	1					1	1	2.99122607569249
2	120317	8:16:24	1	5675	0	1					1	1	3.75396586586516
2	120317	8:16:24	1	6571	0	1					1	1	3.81763146719052
2	120317	8:16:24	1	2527	0	1					1	1	3.40260524191991
2	120317	8:16:24	1	1705	0	1					1	1	3.23172438332852
2	120317	8:16:24	1	1214	0	1					1	1	3.08421868673924
2	120417	8:16:45	2	10187	2	0					0	1	4.00804630615835
2	120417	8:16:45	2	1038	1	0					0	1	3.01619735351244
2	120417	8:16:45	2	1682	0	0					0	1	3.22582599146189
2	120417	8:16:45	2	6077	2	0					0	1	3.78368923634732
2	120417	8:16:45	2	5963	1	0					0	1	3.77546480934574
2	120417	8:16:45	2	1733	0	0					0	1	3.23879856271392
2	120417	8:16:45	2	1562	2	0					0	1	3.19368102954128
2	120417	8:16:45	2	1043	1	0					0	1	3.01828430842653
2	120417	8:16:45	2	1672	0	0					0	1	3.223236273103
2	120417	8:16:45	2	710	2	1					0	1	2.85125834871908
2	120417	8:16:45	2	5343	2	1					0	1	3.72778517418291
2	120417	8:16:45	2	4190	2	1					0	1	3.6222140229663
2	120417	8:16:45	2	1621	2	1					0	1	3.20978301484852
2	120417	8:16:45	2	3021	2	1					0	1	3.48015072527328
2	120417	8:16:45	2	598	2	1					0	1	2.77670118398841
2	120417	8:16:45	2	2629	2	1					0	1	3.41979058610636
2	120417	8:16:45	2	773	2	1					0	1	2.88817949391833
2	120417	8:16:45	2	988	2	1					0	1	2.99475694458763
2	120417	8:16:45	2	1786	2	1					0	1	3.25188145455253
2	120417	8:16:45	2	1327	2	2					0	1	3.12287092286444
2	120417	8:16:45	2	1351	1	2					0	1	3.13065534902203
2	120417	8:16:45	2	1238	0	2					0	1	3.0927206446841
2	120417	8:16:45	2	2126	2	2					0	1	3.32756326018728
2	120417	8:16:45	2	1176	1	2					0	1	3.07040732174012
2	120417	8:16:45	2	1027	0	2					0	1	3.01157044359728
2	120417	8:16:45	2	1982	2	2					0	1	3.29710365014926
2	120417	8:16:45	2	1127	1	2					0	1	3.05192391604611
2	120417	8:16:45	2	1075	0	2					0	1	3.03140846425162
2	120417	8:16:45	2	1145	1	1					0	1	3.05880548667591
2	120417	8:16:45	2	1274	1	1					0	1	3.10516942799933
2	120417	8:16:45	2	1778	1	1					0	1	3.2499317566342
2	120417	8:16:45	2	928	1	1					0	1	2.96754797621886
2	120417	8:16:45	2	1519	1	1					0	1	3.18155777386279
2	120417	8:16:45	2	1736	1	1					0	1	3.23954972084047
2	120417	8:16:45	2	1260	1	1					0	1	3.10037054511756
2	120417	8:16:45	2	2114	1	1					0	1	3.32510498297141
2	120417	8:16:45	2	1246	1	1					0	1	3.09551804232315
2	120417	8:16:45	2	972	1	1					0	1	2.98766626492627
2	120417	8:16:45	2	1248	0	1					0	1	3.09621458534641
2	120417	8:16:45	2	1206	0	1					0	1	3.08134730780413
2	120417	8:16:45	2	1419	0	1					0	1	3.15198239545747
2	120417	8:16:45	2	1078	0	1					0	1	3.03261876085072
2	120417	8:16:45	2	970	0	1					0	1	2.98677173426624
2	120417	8:16:45	2	1231	0	1					0	1	3.09025805293132
2	120417	8:16:45	2	1442	0	1					0	1	3.15896526038341
2	120417	8:16:45	2	1636	0	1					0	1	3.2137832993353
2	120417	8:16:45	2	3437	0	1					0	1	3.53617953213723
2	120417	8:16:45	2	1002	0	1					0	1	3.00086772153123
2	120617	8:17:07	3	616	2	0					1	0	2.78958071216443
2	120617	8:17:07	3	1737	1	0					1	0	3.2397998184471
2	120617	8:17:07	3	5603	0	0					1	0	3.74842062246757
2	120617	8:17:07	3	2788	2	0					1	0	3.44529276942597
2	120617	8:17:07	3	970	1	0					1	0	2.98677173426624
2	120617	8:17:07	3	3614	0	0					1	0	3.55798814822491
2	120617	8:17:07	3	1208	2	0					1	0	3.08206693428511
2	120617	8:17:07	3	1108	1	0					1	0	3.04453976039241
2	120617	8:17:07	3	4201	0	0					1	0	3.62335268153799
2	120617	8:17:07	3	6745	2	1					1	0	3.82898195400792
2	120617	8:17:07	3	8254	2	1					1	0	3.9166644645414
2	120617	8:17:07	3	985	2	1					1	0	2.99343623049761
2	120617	8:17:07	3	6239	2	1					1	0	3.79511498563036
2	120617	8:17:07	3	1009	2	1					1	0	3.00389116623691
2	120617	8:17:07	3	6455	2	1					1	0	3.80989624660244
2	120617	8:17:07	3	2783	2	1					1	0	3.44451320633404
2	120617	8:17:07	3	575	2	1					1	0	2.75966784468963
2	120617	8:17:07	3	2036	2	1					1	0	3.30877777366472
2	120617	8:17:07	3	1226	2	1					1	0	3.0884904701824
2	120617	8:17:07	3	9052	2	2					1	0	3.95674454528269
2	120617	8:17:07	3	2039	1	2					1	0	3.30941722577814
2	120617	8:17:07	3	3421	0	2					1	0	3.53415307418506
2	120617	8:17:07	3	1004	2	2					1	0	3.001733712809
2	120617	8:17:07	3	11270	1	2					1	0	4.05192391604611
2	120617	8:17:07	3	989	0	2					1	0	2.99519629159718
2	120617	8:17:07	3	2261	2	2					1	0	3.35430056234536
2	120617	8:17:07	3	1032	1	2					1	0	3.01367969729119
2	120617	8:17:07	3	12354	0	2					1	0	4.09180759700168
2	120617	8:17:07	3	3325	1	1					1	0	3.52179164963912
2	120617	8:17:07	3	7829	1	1					1	0	3.89370629306471
2	120617	8:17:07	3	1934	1	1					1	0	3.28645646974698
2	120617	8:17:07	3	4870	1	1					1	0	3.68752896121463
2	120617	8:17:07	3	1051	1	1					1	0	3.02160271602824
2	120617	8:17:07	3	7984	1	1					1	0	3.90222052827931
2	120617	8:17:07	3	1350	1	1					1	0	3.13033376849501
2	120617	8:17:07	3	5389	1	1					1	0	3.73150818359603
2	120617	8:17:07	3	1143	1	1					1	0	3.05804623039528
2	120617	8:17:07	3	1395	1	1					1	0	3.14457420760962
2	120617	8:17:07	3	1081	0	1					1	0	3.03382569395331
2	120617	8:17:07	3	2566	0	1					1	0	3.40925665203891
2	120617	8:17:07	3	1188	0	1					1	0	3.07481644064517
2	120617	8:17:07	3	7700	0	1					1	0	3.88649072517248
2	120617	8:17:07	3	1857	0	1					1	0	3.26881190373978
2	120617	8:17:07	3	3878	0	1					1	0	3.58860780474269
2	120617	8:17:07	3	3095	0	1					1	0	3.49066065335614
2	120617	8:17:07	3	565	0	1					1	0	2.75204844781944
2	120617	8:17:07	3	1815	0	1					1	0	3.25887662937213
2	120617	8:17:07	3	10546	0	1					1	0	4.02308776699545
2	121017	8:06:04	4	958	2	0					1	0	2.98136550907854
2	121017	8:06:04	4	3252	1	0					1	0	3.51215053692203
2	121017	8:06:04	4	4199	0	0					1	0	3.62314587463794
2	121017	8:06:04	4	850	2	0					1	0	2.92941892571429
2	121017	8:06:04	4	4371	1	0					1	0	3.64058080648965
2	121017	8:06:04	4	1521	0	0					1	0	3.182129214053
2	121017	8:06:04	4	7688	2	0					1	0	3.88581337466049
2	121017	8:06:04	4	8330	1	0					1	0	3.92064500140679
2	121017	8:06:04	4	1791	0	0					1	0	3.25309558584903
2	121017	8:06:04	4	775	2	1					1	0	2.88930170250631
2	121017	8:06:04	4	1612	2	1					1	0	3.20736503746907
2	121017	8:06:04	4	1319	2	1					1	0	3.12024479554637
2	121017	8:06:04	4	5544	2	1					1	0	3.74382322160375
2	121017	8:06:04	4	1716	2	1					1	0	3.23451728351269
2	121017	8:06:04	4	5644	2	1					1	0	3.75158700508231
2	121017	8:06:04	4	1927	2	1					1	0	3.28488171465545
2	121017	8:06:04	4	1187	2	1					1	0	3.07445071895459
2	121017	8:06:04	4	1135	2	1					1	0	3.05499586152914
2	121017	8:06:04	4	2983	2	1					1	0	3.47465325336206
2	121017	8:06:04	4	5127	2	2					1	0	3.7098633174404
2	121017	8:06:04	4	2696	1	2					1	0	3.43071988786328
2	121017	8:06:04	4	1315	0	2					1	0	3.11892575282578
2	121017	8:06:04	4	1626	2	2					1	0	3.21112054125805
2	121017	8:06:04	4	9628	1	2					1	0	3.98353608160299
2	121017	8:06:04	4	9091	0	2					1	0	3.95861165776488
2	121017	8:06:04	4	19421	2	2					1	0	4.28827158825482
2	121017	8:06:04	4	6280	1	2					1	0	3.7979596437372
2	121017	8:06:04	4	2551	0	2					1	0	3.40671045860979
2	121017	8:06:04	4	3231	1	1					1	0	3.50933695801764
2	121017	8:06:04	4	2143	1	1					1	0	3.33102217104183
2	121017	8:06:04	4	879	1	1					1	0	2.94398887507377
2	121017	8:06:04	4	1166	1	1					1	0	3.066698550423
2	121017	8:06:04	4	899	1	1					1	0	2.95375969173323
2	121017	8:06:04	4	4947	1	1					1	0	3.69434191036418
2	121017	8:06:04	4	3448	1	1					1	0	3.53756725715268
2	121017	8:06:04	4	8859	1	1					1	0	3.94738470168474
2	121017	8:06:04	4	1089	1	1					1	0	3.03702787975578
2	121017	8:06:04	4	933	1	1					1	0	2.9698816437465
2	121017	8:06:04	4	1157	0	1					1	0	3.06333335895175
2	121017	8:06:04	4	1720	0	1					1	0	3.23552844690755
2	121017	8:06:04	4	1458	0	1					1	0	3.16375752398196
2	121017	8:06:04	4	4703	0	1					1	0	3.67237497874608
2	121017	8:06:04	4	1064	0	1					1	0	3.02694162795903
2	121017	8:06:04	4	1670	0	1					1	0	3.22271647114758
2	121017	8:06:04	4	1457	0	1					1	0	3.16345955176999
2	121017	8:06:04	4	930	0	1					1	0	2.96848294855394
2	121017	8:06:04	4	5961	0	1					1	0	3.77531912182948
2	121017	8:06:04	4	1573	0	1					1	0	3.19672872262329
2	121317	8:09:14	5	1052	2	0					0	0	3.02201573981772
2	121317	8:09:14	5	10470	1	0					0	0	4.01994668167884
2	121317	8:09:14	5	7314	0	0					0	0	3.86415495600203
2	121317	8:09:14	5	1581	2	0					0	0	3.19893186993221
2	121317	8:09:14	5	3646	1	0					0	0	3.56181666431896
2	121317	8:09:14	5	3226	0	0					0	0	3.50866436305294
2	121317	8:09:14	5	973	2	0					0	0	2.98811284026835
2	121317	8:09:14	5	4965	1	0					0	0	3.6959192528314
2	121317	8:09:14	5	593	0	0					0	0	2.77305469336426
2	121317	8:09:14	5	866	2	1					0	0	2.93751789201735
2	121317	8:09:14	5	3427	2	1					0	0	3.53491410442987
2	121317	8:09:14	5	1115	2	1					0	0	3.04727486738418
2	121317	8:09:14	5	9829	2	1					0	0	3.99250933506778
2	121317	8:09:14	5	5198	2	1					0	0	3.71583627516499
2	121317	8:09:14	5	1284	2	1					0	0	3.10856502373283
2	121317	8:09:14	5	1016	2	1					0	0	3.0068937079479
2	121317	8:09:14	5	1090	2	1					0	0	3.03742649794062
2	121317	8:09:14	5	1682	2	1					0	0	3.22582599146189
2	121317	8:09:14	5	2298	2	1					0	0	3.36135002435227
2	121317	8:09:14	5	2593	2	2					0	0	3.41380251676935
2	121317	8:09:14	5	3621	1	2					0	0	3.55882852481701
2	121317	8:09:14	5	1707	0	2					0	0	3.23223352111473
2	121317	8:09:14	5	783	2	2					0	0	2.89376176205794
2	121317	8:09:14	5	977	1	2					0	0	2.98989456371877
2	121317	8:09:14	5	12097	0	2					0	0	4.08267768064811
2	121317	8:09:14	5	2133	2	2					0	0	3.32899085544943
2	121317	8:09:14	5	2594	1	2					0	0	3.41396997174806
2	121317	8:09:14	5	6876	0	2					0	0	3.83733586801501
2	121317	8:09:14	5	1280	1	1					0	0	3.10720996964787
2	121317	8:09:14	5	8714	1	1					0	0	3.94021755559974
2	121317	8:09:14	5	21939	1	1					0	0	4.34121682814391
2	121317	8:09:14	5	4314	1	1					0	0	3.63488014076653
2	121317	8:09:14	5	5810	1	1					0	0	3.76417613239033
2	121317	8:09:14	5	7620	1	1					0	0	3.8819549713396
2	121317	8:09:14	5	7421	1	1					0	0	3.87046243158892
2	121317	8:09:14	5	1158	1	1					0	0	3.06370855939142
2	121317	8:09:14	5	923	1	1					0	0	2.96520170102591
2	121317	8:09:14	5	1966	1	1					0	0	3.29358351349612
2	121317	8:09:14	5	1130	0	1					0	0	3.05307844348342
2	121317	8:09:14	5	17854	0	1					0	0	4.25173553043784
2	121317	8:09:14	5	14049	0	1					0	0	4.14764541250174
2	121317	8:09:14	5	932	0	1					0	0	2.96941591235398
2	121317	8:09:14	5	1840	0	1					0	0	3.26481782300954
2	121317	8:09:14	5	1039	0	1					0	0	3.01661554755718
2	121317	8:09:14	5	1756	0	1					0	0	3.24452451157008
2	121317	8:09:14	5	1536	0	1					0	0	3.18639121569549
2	121317	8:09:14	5	763	0	1					0	0	2.88252453795488
2	121317	8:09:14	5	932	0	1					0	0	2.96941591235398
2	121717	8:06:37	6	617	2	0					0	0	2.79028516403324
2	121717	8:06:37	6	2657	1	0					0	0	3.42439155441028
2	121717	8:06:37	6	1066	0	0					0	0	3.02775720469055
2	121717	8:06:37	6	1420	2	0					0	0	3.15228834438306
2	121717	8:06:37	6	1089	1	0					0	0	3.03702787975578
2	121717	8:06:37	6	955	0	0					0	0	2.98000337158375
2	121717	8:06:37	6	509	2	0					0	0	2.70671778233676
2	121717	8:06:37	6	956	1	0					0	0	2.9804578922761
2	121717	8:06:37	6	4734	0	0					0	0	3.67522825359306
2	121717	8:06:37	6	1241	2	1					0	0	3.09377178149873
2	121717	8:06:37	6	2360	2	1					0	0	3.37291200297011
2	121717	8:06:37	6	1167	2	1					0	0	3.06707085604537
2	121717	8:06:37	6	1034	2	1					0	0	3.01452053875792
2	121717	8:06:37	6	8437	2	1					0	0	3.92618804910721
2	121717	8:06:37	6	4652	2	1					0	0	3.66763970605641
2	121717	8:06:37	6	616	2	1					0	0	2.78958071216443
2	121717	8:06:37	6	1637	2	1					0	0	3.21404867941194
2	121717	8:06:37	6	768	2	1					0	0	2.88536122003151
2	121717	8:06:37	6	801	2	1					0	0	2.90363251608424
2	121717	8:06:37	6	5568	2	2					0	0	3.74569922660251
2	121717	8:06:37	6	3677	1	2					0	0	3.56549362986886
2	121717	8:06:37	6	6405	0	2					0	0	3.80651913408071
2	121717	8:06:37	6	875	2	2					0	0	2.94200805302231
2	121717	8:06:37	6	9206	1	2					0	0	3.96407097055796
2	121717	8:06:37	6	2112	0	2					0	0	3.32469391386177
2	121717	8:06:37	6	1815	2	2					0	0	3.25887662937213
2	121717	8:06:37	6	876	1	2					0	0	2.94250410616808
2	121717	8:06:37	6	3421	0	2					0	0	3.53415307418506
2	121717	8:06:37	6	3425	1	1					0	0	3.53466057582844
2	121717	8:06:37	6	4935	1	1					0	0	3.69328715700566
2	121717	8:06:37	6	4544	1	1					0	0	3.65743832270296
2	121717	8:06:37	6	4307	1	1					0	0	3.6341748717626
2	121717	8:06:37	6	5804	1	1					0	0	3.7637274037657
2	121717	8:06:37	6	7774	1	1					0	0	3.89064453629525
2	121717	8:06:37	6	2201	1	1					0	0	3.34262004255335
2	121717	8:06:37	6	887	1	1					0	0	2.94792361983173
2	121717	8:06:37	6	2714	1	1					0	0	3.43360984332372
2	121717	8:06:37	6	1997	1	1					0	0	3.3003780648707
2	121717	8:06:37	6	1816	0	1					0	0	3.25911584418507
2	121717	8:06:37	6	4114	0	1					0	0	3.61426428735871
2	121717	8:06:37	6	40209	0	1					0	0	4.60432327231002
2	121717	8:06:37	6	975	0	1					0	0	2.98900461569854
2	121717	8:06:37	6	2055	0	1					0	0	3.31281182621209
2	121717	8:06:37	6	4800	0	1					0	0	3.68124123737559
2	121717	8:06:37	6	2892	0	1					0	0	3.46119828862249
2	121717	8:06:37	6	1397	0	1					0	0	3.14519640611418
2	121717	8:06:37	6	1408	0	1					0	0	3.14860265480609
2	121717	8:06:37	6	899	0	1					0	0	2.95375969173323
2	122017	8:12:42	7	654	2	0					0	1	2.81557774832427
2	122017	8:12:42	7	5626	1	0					0	1	3.75019972782918
2	122017	8:12:42	7	2263	0	0					0	1	3.35468455395473
2	122017	8:12:42	7	5253	2	0					0	1	3.72040740080311
2	122017	8:12:42	7	1025	1	0					0	1	3.01072386539177
2	122017	8:12:42	7	5648	0	0					0	1	3.75189468804375
2	122017	8:12:42	7	503	2	0					0	1	2.70156798505593
2	122017	8:12:42	7	1023	1	0					0	1	3.00987563371216
2	122017	8:12:42	7	7371	0	0					0	1	3.86752641119974
2	122017	8:12:42	7	9727	2	1					0	1	3.98797891587548
2	122017	8:12:42	7	1599	2	1					0	1	3.20384846374623
2	122017	8:12:42	7	1677	2	1					0	1	3.22453306260609
2	122017	8:12:42	7	7989	2	1					0	1	3.9024924211586
2	122017	8:12:42	7	7202	2	1					0	1	3.85745311703527
2	122017	8:12:42	7	12459	2	1					0	1	4.09548318582954
2	122017	8:12:42	7	4403	2	1					0	1	3.64374868545953
2	122017	8:12:42	7	8316	2	1					0	1	3.91991448065943
2	122017	8:12:42	7	517	2	1					0	1	2.71349054309394
2	122017	8:12:42	7	9599	2	1					0	1	3.98222599167467
2	122017	8:12:42	7	5938	2	2					0	1	3.77364019326003
2	122017	8:12:42	7	11446	1	2					0	1	4.05865374157237
2	122017	8:12:42	7	17384	0	2					0	1	4.24014971331247
2	122017	8:12:42	7	13892	2	2					0	1	4.14276477463872
2	122017	8:12:42	7	4259	1	2					0	1	3.62930764007375
2	122017	8:12:42	7	11265	0	2					0	1	4.05173119605985
2	122017	8:12:42	7	27909	2	2					0	1	4.44574427567665
2	122017	8:12:42	7	868	1	2					0	1	2.93851972517649
2	122017	8:12:42	7	30051	0	2					0	1	4.4778589284937
2	122017	8:12:42	7	2913	2	1					0	1	3.46434048462767
2	122017	8:12:42	7	1427	2	1					0	1	3.15442397311465
2	122017	8:12:42	7	5209	2	1					0	1	3.7167543574327
2	122017	8:12:42	7	1141	2	1					0	1	3.05728564441821
2	122017	8:12:42	7	10761	2	1					0	1	4.03185263139563
2	122017	8:12:42	7	7851	2	1					0	1	3.89492497735954
2	122017	8:12:42	7	792	2	1					0	1	2.89872518158949
2	122017	8:12:42	7	873	2	1					0	1	2.94101424370557
2	122017	8:12:42	7	10961	2	1					0	1	4.03985017774966
2	122017	8:12:42	7	1493	2	1					0	1	3.17405980772503
2	122017	8:12:42	7	7099	2	1					0	1	3.85119717617416
2	122017	8:12:42	7	1909	2	1					0	1	3.28080592839367
2	122017	8:12:42	7	864	2	1					0	1	2.93651374247889
2	122017	8:12:42	7	2306	2	1					0	1	3.36285930295868
2	122017	8:12:42	7	6316	2	1					0	1	3.80044212133626
2	122017	8:12:42	7	5162	2	1					0	1	3.71281800020785
2	122017	8:12:42	7	22304	2	1					0	1	4.34838275641792
2	122017	8:12:42	7	880	2	1					0	1	2.94448267215017
2	122017	8:12:42	7	810	2	1					0	1	2.90848501887865
2	122017	8:12:42	7	2917	2	1					0	1	3.46493642912173
2			8	973	2	0					1	0	2.98811284026835
2			8	1380	1	0					1	0	3.13987908640124
2			8	591	0	0					1	0	2.77158748088126
2			8	435	2	0					1	0	2.63848925695464
2			8	5804	1	0					1	0	3.7637274037657
2			8	467	0	0					1	0	2.66931688056611
2			8	6991	2	0					1	0	3.84453930212901
2			8	1141	1	0					1	0	3.05728564441821
2			8	7654	0	0					1	0	3.88388845788848
2			8	3008	2	1					1	0	3.4782778319196
2			8	7994	2	1					1	0	3.90276414392409
2			8	13285	2	1					1	0	4.1233615587463
2			8	2389	2	1					1	0	3.37821614974988
2			8	893	2	1					1	0	2.95085145888855
2			8	895	2	1					1	0	2.95182303531591
2			8	488	2	1					1	0	2.68841982200271
2			8	454	2	1					1	0	2.6570558528571
2			8	2372	2	1					1	0	3.37511468469223
2			8	94	2	1					1	0	1.9731278535997
2			8	3177	1	2					1	0	3.50201721482715
2			8	476	0	2					1	0	2.67760695272049
2			8	7573	2	2					1	0	3.87926795682461
2			8	7743	1	2					1	0	3.88890925926353
2			8	2505	0	2					1	0	3.39880773020326
2			8	11300	1	2					1	0	4.05307844348342
2			8	413	0	2					1	0	2.6159500516564
2			8	1078	2	1					1	0	3.03261876085072
2			8	946	2	1					1	0	2.97589113640179
2			8	13486	2	1					1	0	4.12988315534062
2			8	1014	2	1					1	0	3.00603795499732
2			8	11869	2	1					1	0	4.07441412984114
2			8	7528	2	1					1	0	3.8766796104192
2			8	9355	2	1					1	0	3.97104379183603
2			8	12951	2	1					1	0	4.11230330337593
2			8	1029	2	1					1	0	3.01241537476243
2			8	576	0	1					1	0	2.76042248342321
2			8	1025	0	1					1	0	3.01072386539177
2			8	536	0	1					1	0	2.72916478969277
2			8	664	0	1					1	0	2.82216807936802
2			8	432	0	1					1	0	2.63548374681491
2			8	1716	0	1					1	0	3.23451728351269
2			8	538	0	1					1	0	2.73078227566639
2			8	457	0	1					1	0	2.65991620006985
2			8	557	0	1					1	0	2.74585519517373
2			8	1316	0	1					1	0	3.11925588927794
3	120317	8:26:20	1	649	2	0					1	1	2.81224469680037
3	120317	8:26:20	1	1332	1	0					1	1	3.12450422483428
3	120317	8:26:20	1	849	0	0					1	1	2.92890769024395
3	120317	8:26:20	1	1157	2	0					1	1	3.06333335895175
3	120317	8:26:20	1	716	1	0					1	1	2.85491302230786
3	120317	8:26:20	1	1901	0	0					1	1	3.27898211686544
3	120317	8:26:20	1	768	2	0					1	1	2.88536122003151
3	120317	8:26:20	1	1984	1	0					1	1	3.29754166781816
3	120317	8:26:20	1	1549	0	0					1	1	3.19005141775921
3	120317	8:26:20	1	2650	2	1					1	1	3.42324587393681
3	120317	8:26:20	1	4341	2	1					1	1	3.6375897858387
3	120317	8:26:20	1	2605	2	1					1	1	3.41580772763554
3	120317	8:26:20	1	1155	2	1					1	1	3.06258198422816
3	120317	8:26:20	1	712	2	1					1	1	2.85247999363686
3	120317	8:26:20	1	860	2	1					1	1	2.93449845124357
3	120317	8:26:20	1	802	2	1					1	1	2.90417436828416
3	120317	8:26:20	1	2338	2	1					1	1	3.36884450682582
3	120317	8:26:20	1	1811	2	1					1	1	3.25791845031406
3	120317	8:26:20	1	1020	2	1					1	1	3.00860017176192
3	120317	8:26:20	1	999	2	2					1	1	2.99956548822598
3	120317	8:26:20	1	3192	1	2					1	1	3.50406288267869
3	120317	8:26:20	1	1682	0	2					1	1	3.22582599146189
3	120317	8:26:20	1	1962	2	2					1	1	3.29269900304393
3	120317	8:26:20	1	1225	1	2					1	1	3.08813608870055
3	120317	8:26:20	1	741	0	2					1	1	2.86981820797933
3	120317	8:26:20	1	2793	2	2					1	1	3.446070935701
3	120317	8:26:20	1	1299	1	2					1	1	3.11360915107303
3	120317	8:26:20	1	3701	0	2					1	1	3.56831908509511
3	120317	8:26:20	1	1182	1	1					1	1	3.07261747654524
3	120317	8:26:20	1	1529	1	1					1	1	3.18440748541232
3	120317	8:26:20	1	586	1	1					1	1	2.76789761601809
3	120317	8:26:20	1	1448	1	1					1	1	3.16076856186113
3	120317	8:26:20	1	655	1	1					1	1	2.81624129999178
3	120317	8:26:20	1	1582	1	1					1	1	3.19920647916166
3	120317	8:26:20	1	1215	1	1					1	1	3.08457627793433
3	120317	8:26:20	1	1302	1	1					1	1	3.11461098423217
3	120317	8:26:20	1	451	1	1					1	1	2.65417654187796
3	120317	8:26:20	1	1441	1	1					1	1	3.15866398081399
3	120317	8:26:20	1	1023	0	1					1	1	3.00987563371216
3	120317	8:26:20	1	1433	0	1					1	1	3.15624619039734
3	120317	8:26:20	1	1069	0	1					1	1	3.02897770520878
3	120317	8:26:20	1	840	0	1					1	1	2.92427928606188
3	120317	8:26:20	1	1555	0	1					1	1	3.19173039336286
3	120317	8:26:20	1	1422	0	1					1	1	3.15289959639375
3	120317	8:26:20	1	1418	0	1					1	1	3.15167623084705
3	120317	8:26:20	1	973	0	1					1	1	2.98811284026835
3	120317	8:26:20	1	1168	0	1					1	1	3.06744284277638
3	120317	8:26:20	1	781	0	1					1	1	2.8926510338773
3	120417	8:38:55	2	652	2	0					0	1	2.81424759573192
3	120417	8:38:55	2	764	1	0					0	1	2.88309335857569
3	120417	8:38:55	2	1050	0	0					0	1	3.02118929906994
3	120417	8:38:55	2	1066	2	0					0	1	3.02775720469055
3	120417	8:38:55	2	793	1	0					0	1	2.8992731873176
3	120417	8:38:55	2	1499	0	0					0	1	3.17580163284828
3	120417	8:38:55	2	633	2	0					0	1	2.80140371001736
3	120417	8:38:55	2	773	1	0					0	1	2.88817949391833
3	120417	8:38:55	2	794	0	0					0	1	2.8998205024271
3	120417	8:38:55	2	1357	2	1					0	1	3.13257984765974
3	120417	8:38:55	2	780	2	1					0	1	2.89209460269048
3	120417	8:38:55	2	1335	2	1					0	1	3.12548126570059
3	120417	8:38:55	2	821	2	1					0	1	2.91434315711944
3	120417	8:38:55	2	833	2	1					0	1	2.92064500140679
3	120417	8:38:55	2	857	2	1					0	1	2.9329808219232
3	120417	8:38:55	2	364	2	1					0	1	2.56110138364906
3	120417	8:38:55	2	1692	2	1					0	1	3.228400358703
3	120417	8:38:55	2	1329	2	1					0	1	3.12352498094273
3	120417	8:38:55	2	1242	2	1					0	1	3.09412159584056
3	120417	8:38:55	2	738	2	2					0	1	2.86805636182304
3	120417	8:38:55	2	1544	1	2					0	1	3.18864729599972
3	120417	8:38:55	2	970	0	2					0	1	2.98677173426624
3	120417	8:38:55	2	860	2	2					0	1	2.93449845124357
3	120417	8:38:55	2	538	1	2					0	1	2.73078227566639
3	120417	8:38:55	2	1447	0	2					0	1	3.16046853111904
3	120417	8:38:55	2	601	2	2					0	1	2.77887447200274
3	120417	8:38:55	2	438	1	2					0	1	2.6414741105041
3	120417	8:38:55	2	1188	0	2					0	1	3.07481644064517
3	120417	8:38:55	2	811	1	1					0	1	2.90902085421116
3	120417	8:38:55	2	705	1	1					0	1	2.8481891169914
3	120417	8:38:55	2	1369	1	1					0	1	3.13640344813399
3	120417	8:38:55	2	616	1	1					0	1	2.78958071216443
3	120417	8:38:55	2	1132	1	1					0	1	3.05384642685225
3	120417	8:38:55	2	815	1	1					0	1	2.91115760873998
3	120417	8:38:55	2	845	1	1					0	1	2.92685670894969
3	120417	8:38:55	2	1306	1	1					0	1	3.11594317693906
3	120417	8:38:55	2	1452	1	1					0	1	3.16196661636407
3	120417	8:38:55	2	945	1	1					0	1	2.97543180850926
3	120417	8:38:55	2	227	0	1					0	1	2.35602585719312
3	120417	8:38:55	2	1313	0	1					0	1	3.11826472608948
3	120417	8:38:55	2	1386	0	1					0	1	3.14176323027579
3	120417	8:38:55	2	1273	0	1					0	1	3.10482840365366
3	120417	8:38:55	2	1169	0	1					0	1	3.06781451116184
3	120417	8:38:55	2	1444	0	1					0	1	3.15956719323362
3	120417	8:38:55	2	1218	0	1					0	1	3.08564728829686
3	120417	8:38:55	2	1053	0	1					0	1	3.02242837118549
3	120417	8:38:55	2	467	0	1					0	1	2.66931688056611
3	120417	8:38:55	2	1028	0	1					0	1	3.01199311465926
3	120617	8:26:49	3	636	2	0					1	0	2.80345711564841
3	120617	8:26:49	3	5836	1	0					1	0	3.76611528322141
3	120617	8:26:49	3	2827	0	0					1	0	3.45132580848952
3	120617	8:26:49	3	1444	2	0					1	0	3.15956719323362
3	120617	8:26:49	3	2926	1	0					1	0	3.46627432178929
3	120617	8:26:49	3	847	0	0					1	0	2.92788341033071
3	120617	8:26:49	3	576	2	0					1	0	2.76042248342321
3	120617	8:26:49	3	644	1	0					1	0	2.80888586735981
3	120617	8:26:49	3	534	0	0					1	0	2.72754125702856
3	120617	8:26:49	3	975	2	1					1	0	2.98900461569854
3	120617	8:26:49	3	832	2	1					1	0	2.92012332629072
3	120617	8:26:49	3	2819	2	1					1	0	3.4500950758716
3	120617	8:26:49	3	743	2	1					1	0	2.87098881376058
3	120617	8:26:49	3	2120	2	1					1	0	3.32633586092875
3	120617	8:26:49	3	4367	2	1					1	0	3.64018319192134
3	120617	8:26:49	3	592	2	1					1	0	2.77232170672292
3	120617	8:26:49	3	595	2	1					1	0	2.77451696572855
3	120617	8:26:49	3	656	2	1					1	0	2.81690383937566
3	120617	8:26:49	3	7245	2	1					1	0	3.86003838980719
3	120617	8:26:49	3	725	2	2					1	0	2.86033800657099
3	120617	8:26:49	3	1182	1	2					1	0	3.07261747654524
3	120617	8:26:49	3	1524	0	2					1	0	3.18298496700358
3	120617	8:26:49	3	2131	2	2					1	0	3.3285834497142
3	120617	8:26:49	3	1169	1	2					1	0	3.06781451116184
3	120617	8:26:49	3	1206	0	2					1	0	3.08134730780413
3	120617	8:26:49	3	1040	2	2					1	0	3.01703333929878
3	120617	8:26:49	3	777	1	2					1	0	2.89042101880091
3	120617	8:26:49	3	1459	0	2					1	0	3.16405529189345
3	120617	8:26:49	3	1791	1	1					1	0	3.25309558584903
3	120617	8:26:49	3	1263	1	1					1	0	3.10140335055533
3	120617	8:26:49	3	1338	1	1					1	0	3.1264561134318
3	120617	8:26:49	3	798	1	1					1	0	2.90200289135073
3	120617	8:26:49	3	628	1	1					1	0	2.7979596437372
3	120617	8:26:49	3	1006	1	1					1	0	3.00259798071991
3	120617	8:26:49	3	1169	1	1					1	0	3.06781451116184
3	120617	8:26:49	3	1207	1	1					1	0	3.08170727009735
3	120617	8:26:49	3	3570	1	1					1	0	3.55266821611219
3	120617	8:26:49	3	661	1	1					1	0	2.82020145948564
3	120617	8:26:49	3	2469	0	1					1	0	3.39252108993193
3	120617	8:26:49	3	1907	0	1					1	0	3.28035069304601
3	120617	8:26:49	3	1104	0	1					1	0	3.04296907339318
3	120617	8:26:49	3	995	0	1					1	0	2.99782308074573
3	120617	8:26:49	3	1158	0	1					1	0	3.06370855939142
3	120617	8:26:49	3	981	0	1					1	0	2.99166900737995
3	120617	8:26:49	3	2881	0	1					1	0	3.45954325828041
3	120617	8:26:49	3	1269	0	1					1	0	3.1034616220947
3	120617	8:26:49	3	1278	0	1					1	0	3.10653085382238
3	120617	8:26:49	3	1150	0	1					1	0	3.06069784035361
3	121017	8:21:51	4	1378	2	0					1	0	3.13924921757161
3	121017	8:21:51	4	1649	1	0					1	0	3.21722065564452
3	121017	8:21:51	4	1398	0	0					1	0	3.14550717140966
3	121017	8:21:51	4	1961	2	0					1	0	3.29247759366778
3	121017	8:21:51	4	1325	1	0					1	0	3.12221587827283
3	121017	8:21:51	4	1158	0	0					1	0	3.06370855939142
3	121017	8:21:51	4	740	2	0					1	0	2.86923171973098
3	121017	8:21:51	4	871	1	0					1	0	2.94001815500766
3	121017	8:21:51	4	1077	0	0					1	0	3.03221570329798
3	121017	8:21:51	4	719	2	1					1	0	2.85672889038288
3	121017	8:21:51	4	655	2	1					1	0	2.81624129999178
3	121017	8:21:51	4	1639	2	1					1	0	3.2145789535705
3	121017	8:21:51	4	1183	2	1					1	0	3.07298474462793
3	121017	8:21:51	4	703	2	1					1	0	2.84695532501982
3	121017	8:21:51	4	1331	2	1					1	0	3.12417805547468
3	121017	8:21:51	4	1038	2	1					1	0	3.01619735351244
3	121017	8:21:51	4	778	2	1					1	0	2.89097959698969
3	121017	8:21:51	4	692	2	1					1	0	2.84010609445676
3	121017	8:21:51	4	1178	2	1					1	0	3.07114529045108
3	121017	8:21:51	4	1732	2	2					1	0	3.23854788768133
3	121017	8:21:51	4	1768	1	2					1	0	3.24748226067705
3	121017	8:21:51	4	562	0	2					1	0	2.74973631556906
3	121017	8:21:51	4	759	2	2					1	0	2.88024177589548
3	121017	8:21:51	4	645	1	2					1	0	2.80955971463527
3	121017	8:21:51	4	821	0	2					1	0	2.91434315711944
3	121017	8:21:51	4	833	2	2					1	0	2.92064500140679
3	121017	8:21:51	4	1227	1	2					1	0	3.088844562727
3	121017	8:21:51	4	1917	0	2					1	0	3.28262211287806
3	121017	8:21:51	4	1048	1	1					1	0	3.02036128264771
3	121017	8:21:51	4	632	1	1					1	0	2.80071707828239
3	121017	8:21:51	4	1429	1	1					1	0	3.15503222879097
3	121017	8:21:51	4	1565	1	1					1	0	3.19451434188247
3	121017	8:21:51	4	825	1	1					1	0	2.91645394854993
3	121017	8:21:51	4	769	1	1					1	0	2.88592633980143
3	121017	8:21:51	4	818	1	1					1	0	2.91275330367132
3	121017	8:21:51	4	1206	1	1					1	0	3.08134730780413
3	121017	8:21:51	4	727	1	1					1	0	2.86153441085904
3	121017	8:21:51	4	769	1	1					1	0	2.88592633980143
3	121017	8:21:51	4	1145	0	1					1	0	3.05880548667591
3	121017	8:21:51	4	1049	0	1					1	0	3.02077548819356
3	121017	8:21:51	4	1355	0	1					1	0	3.13193929521042
3	121017	8:21:51	4	1280	0	1					1	0	3.10720996964787
3	121017	8:21:51	4	1097	0	1					1	0	3.04020662757471
3	121017	8:21:51	4	671	0	1					1	0	2.82672252016899
3	121017	8:21:51	4	1269	0	1					1	0	3.1034616220947
3	121017	8:21:51	4	1284	0	1					1	0	3.10856502373283
3	121017	8:21:51	4	1174	0	1					1	0	3.0696680969116
3	121017	8:21:51	4	1152	0	1					1	0	3.06145247908719
3	121317	8:27:24	5	1163	2	0					0	0	3.06557971472845
3	121317	8:27:24	5	511	1	0					0	0	2.70842090013471
3	121317	8:27:24	5	1287	0	0					0	0	3.10957854690439
3	121317	8:27:24	5	683	2	0					0	0	2.83442070368153
3	121317	8:27:24	5	1527	1	0					0	0	3.18383903705642
3	121317	8:27:24	5	1065	0	0					0	0	3.02734960777476
3	121317	8:27:24	5	1135	2	0					0	0	3.05499586152914
3	121317	8:27:24	5	1157	1	0					0	0	3.06333335895175
3	121317	8:27:24	5	3092	0	0					0	0	3.49023948524629
3	121317	8:27:24	5	1381	2	1					0	0	3.14019367857863
3	121317	8:27:24	5	2735	2	1					0	0	3.43695733066945
3	121317	8:27:24	5	961	2	1					0	0	2.98272338766855
3	121317	8:27:24	5	2237	2	1					0	0	3.34966598409663
3	121317	8:27:24	5	3869	2	1					0	0	3.58759872972125
3	121317	8:27:24	5	4891	2	1					0	0	3.68939766282128
3	121317	8:27:24	5	1282	2	1					0	0	3.1078880251828
3	121317	8:27:24	5	643	2	1					0	0	2.80821097292422
3	121317	8:27:24	5	1115	2	1					0	0	3.04727486738418
3	121317	8:27:24	5	1600	2	1					0	0	3.20411998265592
3	121317	8:27:24	5	4643	2	2					0	0	3.66679868366617
3	121317	8:27:24	5	3629	1	2					0	0	3.55978696820056
3	121317	8:27:24	5	907	0	2					0	0	2.9576072870601
3	121317	8:27:24	5	3954	2	2					0	0	3.59703666497765
3	121317	8:27:24	5	1909	1	2					0	0	3.28080592839367
3	121317	8:27:24	5	825	0	2					0	0	2.91645394854993
3	121317	8:27:24	5	1272	2	2					0	0	3.1044871113124
3	121317	8:27:24	5	2060	1	2					0	0	3.31386722036915
3	121317	8:27:24	5	1160	0	2					0	0	3.06445798922692
3	121317	8:27:24	5	1498	1	1					0	0	3.17551181336345
3	121317	8:27:24	5	1590	1	1					0	0	3.20139712432045
3	121317	8:27:24	5	747	1	1					0	0	2.8733206018154
3	121317	8:27:24	5	1136	1	1					0	0	3.055378331375
3	121317	8:27:24	5	1268	1	1					0	0	3.10311925354571
3	121317	8:27:24	5	1173	1	1					0	0	3.06929801211553
3	121317	8:27:24	5	1320	1	1					0	0	3.12057393120585
3	121317	8:27:24	5	613	1	1					0	0	2.78746047451842
3	121317	8:27:24	5	778	1	1					0	0	2.89097959698969
3	121317	8:27:24	5	1367	1	1					0	0	3.13576851456782
3	121317	8:27:24	5	1384	0	1					0	0	3.14113609012074
3	121317	8:27:24	5	1357	0	1					0	0	3.13257984765974
3	121317	8:27:24	5	3378	0	1					0	0	3.52865964523499
3	121317	8:27:24	5	1210	0	1					0	0	3.08278537031645
3	121317	8:27:24	5	1084	0	1					0	0	3.03502928220237
3	121317	8:27:24	5	4742	0	1					0	0	3.67596154964217
3	121317	8:27:24	5	994	0	1					0	0	2.99738638439731
3	121317	8:27:24	5	3954	0	1					0	0	3.59703666497765
3	121317	8:27:24	5	1195	0	1					0	0	3.07736790528416
3	121317	8:27:24	5	855	0	1					0	0	2.93196611472817
3	121717	8:16:24	6	1022	2	0					0	0	3.00945089579869
3	121717	8:16:24	6	1141	1	0					0	0	3.05728564441821
3	121717	8:16:24	6	1221	0	0					0	0	3.08671566394488
3	121717	8:16:24	6	1228	2	0					0	0	3.08919836680515
3	121717	8:16:24	6	1245	1	0					0	0	3.09516935143176
3	121717	8:16:24	6	1148	0	0					0	0	3.05994188806195
3	121717	8:16:24	6	1662	2	0					0	0	3.22063101944809
3	121717	8:16:24	6	1326	1	0					0	0	3.12254352406875
3	121717	8:16:24	6	1089	0	0					0	0	3.03702787975578
3	121717	8:16:24	6	2657	2	1					0	0	3.42439155441028
3	121717	8:16:24	6	1241	2	1					0	0	3.09377178149873
3	121717	8:16:24	6	610	2	1					0	0	2.78532983501077
3	121717	8:16:24	6	594	2	1					0	0	2.77378644498119
3	121717	8:16:24	6	1918	2	1					0	0	3.28284860283464
3	121717	8:16:24	6	1127	2	1					0	0	3.05192391604611
3	121717	8:16:24	6	2417	2	1					0	0	3.38327665040765
3	121717	8:16:24	6	1061	2	1					0	0	3.02571538390134
3	121717	8:16:24	6	1972	2	1					0	0	3.29490691060519
3	121717	8:16:24	6	798	2	1					0	0	2.90200289135073
3	121717	8:16:24	6	860	2	2					0	0	2.93449845124357
3	121717	8:16:24	6	1258	1	2					0	0	3.09968064110925
3	121717	8:16:24	6	963	0	2					0	0	2.98362628712453
3	121717	8:16:24	6	4090	2	2					0	0	3.61172330800734
3	121717	8:16:24	6	3394	1	2					0	0	3.53071183798166
3	121717	8:16:24	6	696	0	2					0	0	2.84260923961056
3	121717	8:16:24	6	1759	2	2					0	0	3.24526583945746
3	121717	8:16:24	6	936	1	2					0	0	2.97127584873811
3	121717	8:16:24	6	1107	0	2					0	0	3.04414762087872
3	121717	8:16:24	6	1224	1	1					0	0	3.08778141780954
3	121717	8:16:24	6	1704	1	1					0	0	3.23146959043068
3	121717	8:16:24	6	988	1	1					0	0	2.99475694458763
3	121717	8:16:24	6	710	1	1					0	0	2.85125834871908
3	121717	8:16:24	6	1209	1	1					0	0	3.08242630086077
3	121717	8:16:24	6	633	1	1					0	0	2.80140371001736
3	121717	8:16:24	6	1121	1	1					0	0	3.04960561259497
3	121717	8:16:24	6	1429	1	1					0	0	3.15503222879097
3	121717	8:16:24	6	1062	1	1					0	0	3.02612451674545
3	121717	8:16:24	6	1132	1	1					0	0	3.05384642685225
3	121717	8:16:24	6	970	0	1					0	0	2.98677173426624
3	121717	8:16:24	6	4569	0	1					0	0	3.65982115805571
3	121717	8:16:24	6	1040	0	1					0	0	3.01703333929878
3	121717	8:16:24	6	1011	0	1					0	0	3.004751155591
3	121717	8:16:24	6	1210	0	1					0	0	3.08278537031645
3	121717	8:16:24	6	1129	0	1					0	0	3.05269394192497
3	121717	8:16:24	6	1272	0	1					0	0	3.1044871113124
3	121717	8:16:24	6	1047	0	1					0	0	3.01994668167884
3	121717	8:16:24	6	1036	0	1					0	0	3.01535975540921
3	121717	8:16:24	6	936	0	1					0	0	2.97127584873811
3	122017	8:24:35	7	803	2	0					0	1	2.90471554527868
3	122017	8:24:35	7	897	1	0					0	1	2.95279244304409
3	122017	8:24:35	7	1229	0	0					0	1	3.08955188288645
3	122017	8:24:35	7	4221	2	0					0	1	3.62541535215441
3	122017	8:24:35	7	1265	1	0					0	1	3.10209052551184
3	122017	8:24:35	7	1207	0	0					0	1	3.08170727009735
3	122017	8:24:35	7	975	2	0					0	1	2.98900461569854
3	122017	8:24:35	7	521	1	0					0	1	2.71683772329952
3	122017	8:24:35	7	1360	0	0					0	1	3.13353890837022
3	122017	8:24:35	7	1094	2	1					0	1	3.03901732199741
3	122017	8:24:35	7	759	2	1					0	1	2.88024177589548
3	122017	8:24:35	7	872	2	1					0	1	2.94051648493257
3	122017	8:24:35	7	742	2	1					0	1	2.87040390527903
3	122017	8:24:35	7	1014	2	1					0	1	3.00603795499732
3	122017	8:24:35	7	2125	2	1					0	1	3.32735893438633
3	122017	8:24:35	7	2710	2	1					0	1	3.43296929087441
3	122017	8:24:35	7	3892	2	1					0	1	3.59017283159631
3	122017	8:24:35	7	715	2	1					0	1	2.85430604180108
3	122017	8:24:35	7	735	2	1					0	1	2.86628733908419
3	122017	8:24:35	7	782	2	2					0	1	2.89320675305985
3	122017	8:24:35	7	782	1	2					0	1	2.89320675305985
3	122017	8:24:35	7	651	0	2					0	1	2.81358098856819
3	122017	8:24:35	7	969	2	2					0	1	2.98632377705077
3	122017	8:24:35	7	522	1	2					0	1	2.71767050300226
3	122017	8:24:35	7	882	0	2					0	1	2.94546858513182
3	122017	8:24:35	7	3053	2	2					0	1	3.48472680429866
3	122017	8:24:35	7	1379	1	2					0	1	3.13956426617585
3	122017	8:24:35	7	805	0	2					0	1	2.90579588036787
3	122017	8:24:35	7	1002	1	1					0	1	3.00086772153123
3	122017	8:24:35	7	4450	1	1					0	1	3.64836001098093
3	122017	8:24:35	7	1231	1	1					0	1	3.09025805293132
3	122017	8:24:35	7	636	1	1					0	1	2.80345711564841
3	122017	8:24:35	7	2553	1	1					0	1	3.40705081480425
3	122017	8:24:35	7	669	1	1					0	1	2.82542611776782
3	122017	8:24:35	7	1290	1	1					0	1	3.11058971029925
3	122017	8:24:35	7	791	1	1					0	1	2.89817648349768
3	122017	8:24:35	7	1446	1	1					0	1	3.16016829295851
3	122017	8:24:35	7	1207	1	1					0	1	3.08170727009735
3	122017	8:24:35	7	954	0	1					0	1	2.9795483747041
3	122017	8:24:35	7	559	0	1					0	1	2.74741180788642
3	122017	8:24:35	7	694	0	1					0	1	2.84135947045485
3	122017	8:24:35	7	1495	0	1					0	1	3.17464119266045
3	122017	8:24:35	7	1118	0	1					0	1	3.0484418035504
3	122017	8:24:35	7	1089	0	1					0	1	3.03702787975578
3	122017	8:24:35	7	924	0	1					0	1	2.96567197122011
3	122017	8:24:35	7	1549	0	1					0	1	3.19005141775921
3	122017	8:24:35	7	1245	0	1					0	1	3.09516935143176
3	122017	8:24:35	7	1199	0	1					0	1	3.07881918309885
3			8	1035	2	0					1	0	3.01494034979294
3			8	1257	1	0					1	0	3.09933527768596
3			8	690	0	0					1	0	2.83884909073726
3			8	2367	2	0					1	0	3.37419825792908
3			8	938	1	0					1	0	2.97220283837906
3			8	1489	0	0					1	0	3.17289469775218
3			8	525	2	0					1	0	2.72015930340596
3			8	641	1	0					1	0	2.80685802951882
3			8	1309	0	0					1	0	3.11693964655076
3			8	708	2	1					1	0	2.85003325768977
3			8	1859	2	1					1	0	3.2692793897719
3			8	1154	2	1					1	0	3.06220580881971
3			8	524	2	1					1	0	2.71933128698373
3			8	913	2	1					1	0	2.9604707775343
3			8	793	2	1					1	0	2.8992731873176
3			8	1941	2	1					1	0	3.28802553538836
3			8	860	2	1					1	0	2.93449845124357
3			8	1227	2	1					1	0	3.088844562727
3			8	796	2	1					1	0	2.90091306773767
3			8	1308	1	2					1	0	3.11660774398825
3			8	1261	0	2					1	0	3.10071508657308
3			8	732	2	2					1	0	2.86451108105839
3			8	687	1	2					1	0	2.83695673705955
3			8	634	0	2					1	0	2.80208925788173
3			8	552	1	2					1	0	2.7419390777292
3			8	609	0	2					1	0	2.78461729263288
3			8	2256	1	1					1	0	3.3533390953113
3			8	1092	1	1					1	0	3.03822263836872
3			8	1311	1	1					1	0	3.11760269169008
3			8	861	1	1					1	0	2.93500315145366
3			8	1275	1	1					1	0	3.10551018476997
3			8	1401	1	1					1	0	3.14643813528577
3			8	650	1	1					1	0	2.81291335664286
3			8	597	1	1					1	0	2.77597433112937
3			8	1424	1	1					1	0	3.15350998930084
3			8	1591	0	1					1	0	3.20167017964658
3			8	1170	0	1					1	0	3.06818586174616
3			8	582	0	1					1	0	2.76492298464989
3			8	1408	0	1					1	0	3.14860265480609
3			8	1217	0	1					1	0	3.08529057823006
3			8	768	0	1					1	0	2.88536122003151
3			8	1256	0	1					1	0	3.09898963940118
3			8	765	0	1					1	0	2.88366143515362
3			8	1096	0	1					1	0	3.03981055414835
