# Supplementary material for: In or out: Response slowing across housing conditions as a measure of affect in three Western lowland gorillas (Gorilla gorilla gorilla)
Source: PeerJ. 2020 Jul 10;8:e9525. doi: 10.7717/peerj.9525 (PMC7357556; doi:10.7717/peerj.9525)
Supplement: Supplemental Information 2 [file peerj-08-9525-s002.csv]

Gorilla	date	time	session	trial	latency	response	type	Access	Access_Collapsed	Slept	Slept_collapsed	log10latency
1	90416	7:01:16	1	20	1352	1	0	1	1	1	1	3.13097669160562
1	90416	7:01:16	1	29	1409	0	0	1	1	1	1	3.14891099310936
1	90416	7:01:16	1	11	1558	1	0	1	1	1	1	3.19256745333655
1	90416	7:01:16	1	33	1579	1	0	1	1	1	1	3.19838213000829
1	90416	7:01:16	1	15	1632	2	0	1	1	1	1	3.21272015441784
1	90416	7:01:16	1	37	1743	0	0	1	1	1	1	3.24129738710999
1	90416	7:01:16	1	28	1813	2	0	1	1	1	1	3.25839780409551
1	90416	7:01:16	1	21	1895	0	0	1	1	1	1	3.27760921430409
1	90416	7:01:16	1	41	3014	2	0	1	1	1	1	3.47914324797861
1	90416	7:01:16	1	17	953	2	1	1	1	1	1	2.97909290063833
1	90416	7:01:16	1	13	973	1	1	1	1	1	1	2.98811284026835
1	90416	7:01:16	1	10	1013	2	1	1	1	1	1	3.00560944536028
1	90416	7:01:16	1	36	1146	1	1	1	1	1	1	3.05918461763137
1	90416	7:01:16	1	27	1167	2	1	1	1	1	1	3.06707085604537
1	90416	7:01:16	1	42	1200	0	1	1	1	1	1	3.07918124604762
1	90416	7:01:16	1	24	1307	2	1	1	1	1	1	3.11627558758054
1	90416	7:01:16	1	31	1385	2	1	1	1	1	1	3.14144977340047
1	90416	7:01:16	1	40	1432	1	1	1	1	1	1	3.15594301797184
1	90416	7:01:16	1	47	1481	0	1	1	1	1	1	3.17055505852121
1	90416	7:01:16	1	39	1509	0	1	1	1	1	1	3.17868923977559
1	90416	7:01:16	1	35	1562	1	1	1	1	1	1	3.19368102954128
1	90416	7:01:16	1	23	1563	0	1	1	1	1	1	3.19395897801919
1	90416	7:01:16	1	5	1606	0	1	1	1	1	1	3.20574554094266
1	90416	7:01:16	1	30	1609	0	1	1	1	1	1	3.20655604409903
1	90416	7:01:16	1	2	1706	0	1	1	1	1	1	3.2319790268315
1	90416	7:01:16	1	16	1711	1	1	1	1	1	1	3.2332500095411
1	90416	7:01:16	1	38	1711	2	1	1	1	1	1	3.2332500095411
1	90416	7:01:16	1	9	1728	2	1	1	1	1	1	3.23754373814287
1	90416	7:01:16	1	14	1884	1	1	1	1	1	1	3.27508089845686
1	90416	7:01:16	1	6	1958	0	1	1	1	1	1	3.29181268746712
1	90416	7:01:16	1	25	2145	0	1	1	1	1	1	3.33142729652074
1	90416	7:01:16	1	19	2487	1	1	1	1	1	1	3.39567578526994
1	90416	7:01:16	1	46	2512	1	1	1	1	1	1	3.40001963506516
1	90416	7:01:16	1	4	2890	1	1	1	1	1	1	3.46089784275655
1	90416	7:01:16	1	12	3880	1	1	1	1	1	1	3.58883172559421
1	90416	7:01:16	1	18	663	2	2	1	1	1	1	2.82151352840477
1	90416	7:01:16	1	34	1048	1	2	1	1	1	1	3.02036128264771
1	90416	7:01:16	1	45	1321	0	2	1	1	1	1	3.12090281761453
1	90416	7:01:16	1	26	1370	2	2	1	1	1	1	3.13672056715641
1	90416	7:01:16	1	8	1522	0	2	1	1	1	1	3.18241465243455
1	90416	7:01:16	1	7	1539	2	2	1	1	1	1	3.18723861983148
1	90416	7:01:16	1	22	1554	1	2	1	1	1	1	3.1914510144649
1	90416	7:01:16	1	32	2060	0	2	1	1	1	1	3.31386722036915
1	90416	7:01:16	1	43	4027	1	2	1	1	1	1	3.60498162960743
2	90416	7:36:41	1	46	747	0	0	1	1	1	1	2.8733206018154
2	90416	7:36:41	1	11	784	2	0	1	1	1	1	2.89431606268444
2	90416	7:36:41	1	27	847	0	0	1	1	1	1	2.92788341033071
2	90416	7:36:41	1	23	1247	0	0	1	1	1	1	3.09586645347854
2	90416	7:36:41	1	28	1387	1	0	1	1	1	1	3.14207646107328
2	90416	7:36:41	1	10	1807	2	0	1	1	1	1	3.25695815256093
2	90416	7:36:41	1	31	2019	1	0	1	1	1	1	3.30513631894364
2	90416	7:36:41	1	9	4664	1	0	1	1	1	1	3.66875854175096
2	90416	7:36:41	1	3	518	2	1	1	1	1	1	2.71432975974523
2	90416	7:36:41	1	4	527	0	1	1	1	1	1	2.72181061521255
2	90416	7:36:41	1	22	663	1	1	1	1	1	1	2.82151352840477
2	90416	7:36:41	1	29	675	1	1	1	1	1	1	2.82930377283102
2	90416	7:36:41	1	17	723	1	1	1	1	1	1	2.85913829729453
2	90416	7:36:41	1	34	864	1	1	1	1	1	1	2.93651374247889
2	90416	7:36:41	1	25	885	2	1	1	1	1	1	2.94694327069783
2	90416	7:36:41	1	43	896	1	1	1	1	1	1	2.95230800966213
2	90416	7:36:41	1	7	968	2	1	1	1	1	1	2.98587535730839
2	90416	7:36:41	1	13	1062	1	1	1	1	1	1	3.02612451674545
2	90416	7:36:41	1	24	1082	2	1	1	1	1	1	3.03422726077055
2	90416	7:36:41	1	20	1233	1	1	1	1	1	1	3.09096307659573
2	90416	7:36:41	1	44	1372	1	1	1	1	1	1	3.13735411137073
2	90416	7:36:41	1	8	1949	2	1	1	1	1	1	3.28981183911762
2	90416	7:36:41	1	30	2326	2	1	1	1	1	1	3.36660971039243
2	90416	7:36:41	1	36	2715	0	1	1	1	1	1	3.43376983392487
2	90416	7:36:41	1	5	3162	0	1	1	1	1	1	3.49996186559619
2	90416	7:36:41	1	14	3535	1	1	1	1	1	1	3.54838941813292
2	90416	7:36:41	1	18	4050	0	1	1	1	1	1	3.60745502321467
2	90416	7:36:41	1	40	4233	0	1	1	1	1	1	3.62664826847401
2	90416	7:36:41	1	2	4442	0	1	1	1	1	1	3.64757855421246
2	90416	7:36:41	1	38	5130	2	1	1	1	1	1	3.71011736511182
2	90416	7:36:41	1	16	5337	1	1	1	1	1	1	3.72729720280359
2	90416	7:36:41	1	6	582	2	2	1	1	1	1	2.76492298464989
2	90416	7:36:41	1	21	611	1	2	1	1	1	1	2.78604121024255
2	90416	7:36:41	1	37	612	2	2	1	1	1	1	2.78675142214556
2	90416	7:36:41	1	42	650	0	2	1	1	1	1	2.81291335664286
2	90416	7:36:41	1	41	845	0	2	1	1	1	1	2.92685670894969
2	90416	7:36:41	1	32	1104	0	2	1	1	1	1	3.04296907339318
2	90416	7:36:41	1	15	2612	2	2	1	1	1	1	3.41697317260304
2	90416	7:36:41	1	35	2930	1	2	1	1	1	1	3.46686762035411
3	90416	7:22:12	1	37	519	0	0	1	1	1	1	2.71516735784846
3	90416	7:22:12	1	23	833	0	0	1	1	1	1	2.92064500140679
3	90416	7:22:12	1	29	977	2	0	1	1	1	1	2.98989456371877
3	90416	7:22:12	1	31	1157	1	0	1	1	1	1	3.06333335895175
3	90416	7:22:12	1	26	1160	1	0	1	1	1	1	3.06445798922692
3	90416	7:22:12	1	47	1329	2	0	1	1	1	1	3.12352498094273
3	90416	7:22:12	1	46	1329	1	0	1	1	1	1	3.12352498094273
3	90416	7:22:12	1	42	2158	0	0	1	1	1	1	3.33405144034689
3	90416	7:22:12	1	22	619	0	1	1	1	1	1	2.79169064902012
3	90416	7:22:12	1	7	656	2	1	1	1	1	1	2.81690383937566
3	90416	7:22:12	1	6	818	2	1	1	1	1	1	2.91275330367132
3	90416	7:22:12	1	45	951	1	1	1	1	1	1	2.97818051693741
3	90416	7:22:12	1	35	1008	0	1	1	1	1	1	3.00346053210951
3	90416	7:22:12	1	4	1068	1	1	1	1	1	1	3.02857125269254
3	90416	7:22:12	1	41	1096	0	1	1	1	1	1	3.03981055414835
3	90416	7:22:12	1	40	1119	1	1	1	1	1	1	3.04883008652835
3	90416	7:22:12	1	13	1144	2	1	1	1	1	1	3.05842602445701
3	90416	7:22:12	1	14	1150	0	1	1	1	1	1	3.06069784035361
3	90416	7:22:12	1	5	1162	2	1	1	1	1	1	3.06520612805431
3	90416	7:22:12	1	21	1233	0	1	1	1	1	1	3.09096307659573
3	90416	7:22:12	1	9	1264	0	1	1	1	1	1	3.10174707394637
3	90416	7:22:12	1	34	1286	1	1	1	1	1	1	3.1092409685882
3	90416	7:22:12	1	12	1303	1	1	1	1	1	1	3.11494441571258
3	90416	7:22:12	1	10	1390	1	1	1	1	1	1	3.1430148002541
3	90416	7:22:12	1	1	1526	1	1	1	1	1	1	3.18355453361886
3	90416	7:22:12	1	15	1575	1	1	1	1	1	1	3.19728055812562
3	90416	7:22:12	1	18	1654	1	1	1	1	1	1	3.21853550521653
3	90416	7:22:12	1	20	1686	2	1	1	1	1	1	3.22685757028872
3	90416	7:22:12	1	32	1694	1	1	1	1	1	1	3.22891340599469
3	90416	7:22:12	1	2	1714	0	1	1	1	1	1	3.23401081758718
3	90416	7:22:12	1	19	1740	0	1	1	1	1	1	3.2405492482826
3	90416	7:22:12	1	3	1771	2	1	1	1	1	1	3.24821856119007
3	90416	7:22:12	1	43	2010	2	1	1	1	1	1	3.30319605742049
3	90416	7:22:12	1	11	2025	2	1	1	1	1	1	3.30642502755069
3	90416	7:22:12	1	17	2223	2	1	1	1	1	1	3.34693946269899
3	90416	7:22:12	1	28	2336	2	1	1	1	1	1	3.36847283844036
3	90416	7:22:12	1	36	2555	0	1	1	1	1	1	3.40739090447073
3	90416	7:22:12	1	27	1121	2	2	1	1	1	1	3.04960561259497
3	90416	7:22:12	1	25	1169	2	2	1	1	1	1	3.06781451116184
3	90416	7:22:12	1	8	1610	1	2	1	1	1	1	3.20682587603185
3	90416	7:22:12	1	16	1628	0	2	1	1	1	1	3.21165440055318
3	90416	7:22:12	1	33	1692	0	2	1	1	1	1	3.228400358703
3	90416	7:22:12	1	38	1909	0	2	1	1	1	1	3.28080592839367
3	90416	7:22:12	1	44	2037	1	2	1	1	1	1	3.30899102900016
3	90416	7:22:12	1	39	2674	2	2	1	1	1	1	3.42716140292597
1	90516	7:25:20	2	23	610	2	0	1	1	2	2	2.78532983501077
1	90516	7:25:20	2	40	715	2	0	1	1	2	2	2.85430604180108
1	90516	7:25:20	2	43	906	1	0	1	1	2	2	2.95712819767681
1	90516	7:25:20	2	30	952	0	0	1	1	2	2	2.97863694838447
1	90516	7:25:20	2	6	1053	0	0	1	1	2	2	3.02242837118549
1	90516	7:25:20	2	15	1240	2	0	1	1	2	2	3.09342168516224
1	90516	7:25:20	2	44	1318	1	0	1	1	2	2	3.11991541025799
1	90516	7:25:20	2	45	1378	0	0	1	1	2	2	3.13924921757161
1	90516	7:25:20	2	11	152	2	1	1	1	2	2	2.18184358794477
1	90516	7:25:20	2	22	520	2	1	1	1	2	2	2.7160033436348
1	90516	7:25:20	2	10	536	2	1	1	1	2	2	2.72916478969277
1	90516	7:25:20	2	21	792	2	1	1	1	2	2	2.89872518158949
1	90516	7:25:20	2	12	822	0	1	1	1	2	2	2.91487181754005
1	90516	7:25:20	2	9	825	2	1	1	1	2	2	2.91645394854993
1	90516	7:25:20	2	28	894	0	1	1	1	2	2	2.95133751879592
1	90516	7:25:20	2	26	950	0	1	1	1	2	2	2.97772360528885
1	90516	7:25:20	2	2	980	0	1	1	1	2	2	2.99122607569249
1	90516	7:25:20	2	25	1030	1	1	1	1	2	2	3.01283722470517
1	90516	7:25:20	2	38	1102	2	1	1	1	2	2	3.04218159451577
1	90516	7:25:20	2	19	1152	1	1	1	1	2	2	3.06145247908719
1	90516	7:25:20	2	8	1156	1	1	1	1	2	2	3.06295783408451
1	90516	7:25:20	2	36	1185	0	1	1	1	2	2	3.07371835034612
1	90516	7:25:20	2	39	1195	1	1	1	1	2	2	3.07736790528416
1	90516	7:25:20	2	24	1204	1	1	1	1	2	2	3.08062648692181
1	90516	7:25:20	2	27	1224	0	1	1	1	2	2	3.08778141780954
1	90516	7:25:20	2	37	1259	0	1	1	1	2	2	3.10002573010786
1	90516	7:25:20	2	33	1272	2	1	1	1	2	2	3.1044871113124
1	90516	7:25:20	2	4	1293	0	1	1	1	2	2	3.11159852488039
1	90516	7:25:20	2	16	1423	1	1	1	1	2	2	3.15320490008428
1	90516	7:25:20	2	47	1502	2	1	1	1	2	2	3.17666993266815
1	90516	7:25:20	2	14	1564	0	1	1	1	2	2	3.19423674872383
1	90516	7:25:20	2	18	1651	0	1	1	1	2	2	3.21774707326279
1	90516	7:25:20	2	17	1678	1	1	1	1	2	2	3.22479195649268
1	90516	7:25:20	2	1	1782	1	1	1	1	2	2	3.25090769970086
1	90516	7:25:20	2	42	1830	1	1	1	1	2	2	3.26245108973043
1	90516	7:25:20	2	3	2223	2	1	1	1	2	2	3.34693946269899
1	90516	7:25:20	2	5	2402	1	1	1	1	2	2	3.38057300306689
1	90516	7:25:20	2	46	2882	1	1	1	1	2	2	3.45969397647797
1	90516	7:25:20	2	41	725	2	2	1	1	2	2	2.86033800657099
1	90516	7:25:20	2	32	922	0	2	1	1	2	2	2.96473092105363
1	90516	7:25:20	2	7	1139	0	2	1	1	2	2	3.0565237240791
1	90516	7:25:20	2	34	1160	1	2	1	1	2	2	3.06445798922692
1	90516	7:25:20	2	20	1161	2	2	1	1	2	2	3.06483221973857
1	90516	7:25:20	2	35	1179	0	2	1	1	2	2	3.07151380509509
1	90516	7:25:20	2	13	1192	1	2	1	1	2	2	3.07627625540422
1	90516	7:25:20	2	29	1320	2	2	1	1	2	2	3.12057393120585
1	90516	7:25:20	2	31	3233	1	2	1	1	2	2	3.50960570461156
2	90516	7:51:17	2	23	1191	0	0	1	1	2	2	3.07591176148278
2	90516	7:51:17	2	25	1403	1	0	1	1	2	2	3.14705767102836
2	90516	7:51:17	2	26	1628	2	0	1	1	2	2	3.21165440055318
2	90516	7:51:17	2	14	1774	0	0	1	1	2	2	3.24895361549571
2	90516	7:51:17	2	33	2087	2	0	1	1	2	2	3.31952244906545
2	90516	7:51:17	2	13	2107	1	0	1	1	2	2	3.3236645356081
2	90516	7:51:17	2	42	2502	2	0	1	1	2	2	3.3982873053574
2	90516	7:51:17	2	37	3239	0	0	1	1	2	2	3.51041094801018
2	90516	7:51:17	2	43	691	2	1	1	1	2	2	2.8394780473742
2	90516	7:51:17	2	11	858	1	1	1	1	2	2	2.93348728784871
2	90516	7:51:17	2	2	1125	0	1	1	1	2	2	3.05115252244738
2	90516	7:51:17	2	8	1237	1	1	1	1	2	2	3.09236969962912
2	90516	7:51:17	2	44	1247	2	1	1	1	2	2	3.09586645347854
2	90516	7:51:17	2	1	1248	1	1	1	1	2	2	3.09621458534641
2	90516	7:51:17	2	45	1251	1	1	1	1	2	2	3.09725730969342
2	90516	7:51:17	2	32	1277	0	1	1	1	2	2	3.10619089726342
2	90516	7:51:17	2	4	1279	1	1	1	1	2	2	3.10687054447865
2	90516	7:51:17	2	46	1318	2	1	1	1	2	2	3.11991541025799
2	90516	7:51:17	2	24	1340	2	1	1	1	2	2	3.12710479836481
2	90516	7:51:17	2	40	1364	1	1	1	1	2	2	3.13481437032046
2	90516	7:51:17	2	16	1437	2	1	1	1	2	2	3.15745676813423
2	90516	7:51:17	2	9	1713	1	1	1	1	2	2	3.23375736296551
2	90516	7:51:17	2	36	1714	0	1	1	1	2	2	3.23401081758718
2	90516	7:51:17	2	35	1902	0	1	1	1	2	2	3.2792105126014
2	90516	7:51:17	2	27	2069	2	1	1	1	2	2	3.31576049066573
2	90516	7:51:17	2	28	2201	0	1	1	1	2	2	3.34262004255335
2	90516	7:51:17	2	18	2222	0	1	1	1	2	2	3.34674405460485
2	90516	7:51:17	2	38	2662	2	1	1	1	2	2	3.42520805113866
2	90516	7:51:17	2	20	2730	0	1	1	1	2	2	3.43616264704076
2	90516	7:51:17	2	30	4391	2	1	1	1	2	2	3.64256343710439
2	90516	7:51:17	2	34	4551	0	1	1	1	2	2	3.65810683550639
2	90516	7:51:17	2	17	5027	1	1	1	1	2	2	3.70130888522808
2	90516	7:51:17	2	21	6662	0	1	1	1	2	2	3.82360462835516
2	90516	7:51:17	2	29	7394	0	1	1	1	2	2	3.86887944623709
2	90516	7:51:17	2	15	596	2	2	1	1	2	2	2.77524625974024
2	90516	7:51:17	2	12	1571	1	2	1	1	2	2	3.19617618503997
2	90516	7:51:17	2	6	1707	0	2	1	1	2	2	3.23223352111473
2	90516	7:51:17	2	31	1816	2	2	1	1	2	2	3.25911584418507
2	90516	7:51:17	2	22	1976	2	2	1	1	2	2	3.29578694025161
2	90516	7:51:17	2	19	1999	0	2	1	1	2	2	3.30081279411812
2	90516	7:51:17	2	47	2852	1	2	1	1	2	2	3.45514952117983
2	90516	7:51:17	2	39	4939	0	2	1	1	2	2	3.69363902616155
3	90516	7:41:07	2	7	364	2	0	1	1	2	2	2.56110138364906
3	90516	7:41:07	2	17	891	0	0	1	1	2	2	2.94987770403687
3	90516	7:41:07	2	34	1032	1	0	1	1	2	2	3.01367969729119
3	90516	7:41:07	2	35	1080	0	0	1	1	2	2	3.03342375548695
3	90516	7:41:07	2	23	1102	1	0	1	1	2	2	3.04218159451577
3	90516	7:41:07	2	20	1106	1	0	1	1	2	2	3.04375512696868
3	90516	7:41:07	2	6	1174	2	0	1	1	2	2	3.0696680969116
3	90516	7:41:07	2	22	1180	0	0	1	1	2	2	3.07188200730613
3	90516	7:41:07	2	44	2129	2	0	1	1	2	2	3.32817566143832
3	90516	7:41:07	2	5	136	1	1	1	1	2	2	2.13353890837022
3	90516	7:41:07	2	29	187	0	1	1	1	2	2	2.2718416065365
3	90516	7:41:07	2	33	252	2	1	1	1	2	2	2.40140054078154
3	90516	7:41:07	2	19	382	2	1	1	1	2	2	2.58206336291171
3	90516	7:41:07	2	40	414	2	1	1	1	2	2	2.6170003411209
3	90516	7:41:07	2	26	420	1	1	1	1	2	2	2.6232492903979
3	90516	7:41:07	2	24	423	2	1	1	1	2	2	2.62634036737504
3	90516	7:41:07	2	21	747	1	1	1	1	2	2	2.8733206018154
3	90516	7:41:07	2	36	779	0	1	1	1	2	2	2.89153745767256
3	90516	7:41:07	2	46	808	1	1	1	1	2	2	2.90741136077459
3	90516	7:41:07	2	28	834	0	1	1	1	2	2	2.92116605063774
3	90516	7:41:07	2	15	999	2	1	1	1	2	2	2.99956548822598
3	90516	7:41:07	2	39	1019	1	1	1	1	2	2	3.00817418400643
3	90516	7:41:07	2	45	1071	1	1	1	1	2	2	3.02978947083186
3	90516	7:41:07	2	30	1073	1	1	1	1	2	2	3.03059972196595
3	90516	7:41:07	2	38	1075	2	1	1	1	2	2	3.03140846425162
3	90516	7:41:07	2	42	1077	0	1	1	1	2	2	3.03221570329798
3	90516	7:41:07	2	1	1132	1	1	1	1	2	2	3.05384642685225
3	90516	7:41:07	2	13	1136	0	1	1	1	2	2	3.055378331375
3	90516	7:41:07	2	4	1140	1	1	1	1	2	2	3.05690485133647
3	90516	7:41:07	2	18	1155	2	1	1	1	2	2	3.06258198422816
3	90516	7:41:07	2	12	1255	1	1	1	1	2	2	3.09864372581706
3	90516	7:41:07	2	3	1264	2	1	1	1	2	2	3.10174707394637
3	90516	7:41:07	2	2	1305	0	1	1	1	2	2	3.1156105116743
3	90516	7:41:07	2	11	1452	0	1	1	1	2	2	3.16196661636407
3	90516	7:41:07	2	8	2099	1	1	1	1	2	2	3.3220124385824
3	90516	7:41:07	2	47	659	2	2	1	1	2	2	2.81888541459401
3	90516	7:41:07	2	25	821	2	2	1	1	2	2	2.91434315711944
3	90516	7:41:07	2	14	1075	1	2	1	1	2	2	3.03140846425162
3	90516	7:41:07	2	32	1134	2	2	1	1	2	2	3.05461305455689
3	90516	7:41:07	2	27	1172	0	2	1	1	2	2	3.06892761168207
3	90516	7:41:07	2	41	1611	1	2	1	1	2	2	3.20709554041922
3	90516	7:41:07	2	9	1934	1	2	1	1	2	2	3.28645646974698
1	90716	8:30:25	3	46	674	0	0	1	1	1	1	2.82865989653532
1	90716	8:30:25	3	7	816	2	0	1	1	1	1	2.91169015875386
1	90716	8:30:25	3	47	828	2	0	1	1	1	1	2.91803033678488
1	90716	8:30:25	3	33	999	2	0	1	1	1	1	2.99956548822598
1	90716	8:30:25	3	18	1256	1	0	1	1	1	1	3.09898963940118
1	90716	8:30:25	3	11	1267	0	0	1	1	1	1	3.10277661488344
1	90716	8:30:25	3	6	1311	1	0	1	1	1	1	3.11760269169008
1	90716	8:30:25	3	12	1724	1	0	1	1	1	1	3.23653726148869
1	90716	8:30:25	3	39	202	2	1	1	1	1	1	2.30535136944662
1	90716	8:30:25	3	22	595	2	1	1	1	1	1	2.77451696572855
1	90716	8:30:25	3	32	598	0	1	1	1	1	1	2.77670118398841
1	90716	8:30:25	3	31	639	2	1	1	1	1	1	2.8055008581584
1	90716	8:30:25	3	27	711	2	1	1	1	1	1	2.85186960072977
1	90716	8:30:25	3	17	777	0	1	1	1	1	1	2.89042101880091
1	90716	8:30:25	3	45	831	2	1	1	1	1	1	2.91960102378411
1	90716	8:30:25	3	5	843	1	1	1	1	1	1	2.92582757462474
1	90716	8:30:25	3	43	848	0	1	1	1	1	1	2.92839585225671
1	90716	8:30:25	3	36	916	2	1	1	1	1	1	2.96189547366785
1	90716	8:30:25	3	9	942	0	1	1	1	1	1	2.97405090279288
1	90716	8:30:25	3	19	1009	2	1	1	1	1	1	3.00389116623691
1	90716	8:30:25	3	16	1056	1	1	1	1	1	1	3.02366391819779
1	90716	8:30:25	3	25	1108	1	1	1	1	1	1	3.04453976039241
1	90716	8:30:25	3	26	1193	1	1	1	1	1	1	3.07664044367034
1	90716	8:30:25	3	24	1197	1	1	1	1	1	1	3.07809415040641
1	90716	8:30:25	3	2	1300	0	1	1	1	1	1	3.11394335230684
1	90716	8:30:25	3	28	1366	1	1	1	1	1	1	3.13545069934551
1	90716	8:30:25	3	14	1392	2	1	1	1	1	1	3.14363923527454
1	90716	8:30:25	3	23	1400	0	1	1	1	1	1	3.14612803567824
1	90716	8:30:25	3	3	1419	2	1	1	1	1	1	3.15198239545747
1	90716	8:30:25	3	30	1461	1	1	1	1	1	1	3.1646502159343
1	90716	8:30:25	3	20	2204	0	1	1	1	1	1	3.34321159017975
1	90716	8:30:25	3	41	2295	0	1	1	1	1	1	3.36078268987328
1	90716	8:30:25	3	35	2385	1	1	1	1	1	1	3.37748838337613
1	90716	8:30:25	3	15	2993	1	1	1	1	1	1	3.47610671684019
1	90716	8:30:25	3	44	3424	1	1	1	1	1	1	3.53453375600512
1	90716	8:30:25	3	29	3827	2	1	1	1	1	1	3.5828584622245
1	90716	8:30:25	3	1	7278	1	1	1	1	1	1	3.86201205125022
1	90716	8:30:25	3	4	841	2	2	1	1	1	1	2.92479599579791
1	90716	8:30:25	3	21	953	0	2	1	1	1	1	2.97909290063833
1	90716	8:30:25	3	37	988	0	2	1	1	1	1	2.99475694458763
1	90716	8:30:25	3	13	1141	1	2	1	1	1	1	3.05728564441821
1	90716	8:30:25	3	34	1307	1	2	1	1	1	1	3.11627558758054
1	90716	8:30:25	3	38	1332	1	2	1	1	1	1	3.12450422483428
1	90716	8:30:25	3	42	1604	2	2	1	1	1	1	3.20520436394814
1	90716	8:30:25	3	8	1635	0	2	1	1	1	1	3.2135177569963
1	90716	8:30:25	3	10	1917	2	2	1	1	1	1	3.28262211287806
2	90716	8:14:53	3	38	656	1	0	1	1	1	1	2.81690383937566
2	90716	8:14:53	3	24	772	0	0	1	1	1	1	2.88761730033574
2	90716	8:14:53	3	47	919	1	0	1	1	1	1	2.96331551138611
2	90716	8:14:53	3	29	946	2	0	1	1	1	1	2.97589113640179
2	90716	8:14:53	3	39	1122	0	0	1	1	1	1	3.04999285692014
2	90716	8:14:53	3	37	1128	1	0	1	1	1	1	3.05230909964732
2	90716	8:14:53	3	26	1263	0	0	1	1	1	1	3.10140335055533
2	90716	8:14:53	3	25	2818	2	0	1	1	1	1	3.44994098877334
2	90716	8:14:53	3	14	540	2	1	1	1	1	1	2.73239375982297
2	90716	8:14:53	3	12	603	2	1	1	1	1	1	2.78031731214015
2	90716	8:14:53	3	32	655	2	1	1	1	1	1	2.81624129999178
2	90716	8:14:53	3	30	658	2	1	1	1	1	1	2.81822589361396
2	90716	8:14:53	3	41	666	0	1	1	1	1	1	2.8234742291703
2	90716	8:14:53	3	36	706	2	1	1	1	1	1	2.8488047010518
2	90716	8:14:53	3	40	709	2	1	1	1	1	1	2.85064623518307
2	90716	8:14:53	3	31	730	0	1	1	1	1	1	2.86332286012046
2	90716	8:14:53	3	4	772	2	1	1	1	1	1	2.88761730033574
2	90716	8:14:53	3	17	778	0	1	1	1	1	1	2.89097959698969
2	90716	8:14:53	3	10	789	1	1	1	1	1	1	2.89707700320942
2	90716	8:14:53	3	23	793	0	1	1	1	1	1	2.8992731873176
2	90716	8:14:53	3	3	829	2	1	1	1	1	1	2.91855453055027
2	90716	8:14:53	3	33	831	2	1	1	1	1	1	2.91960102378411
2	90716	8:14:53	3	46	856	1	1	1	1	1	1	2.93247376467715
2	90716	8:14:53	3	43	998	0	1	1	1	1	1	2.99913054128737
2	90716	8:14:53	3	20	1023	1	1	1	1	1	1	3.00987563371216
2	90716	8:14:53	3	18	1037	1	1	1	1	1	1	3.01577875638904
2	90716	8:14:53	3	1	1041	1	1	1	1	1	1	3.01745072951054
2	90716	8:14:53	3	42	1063	1	1	1	1	1	1	3.0265332645233
2	90716	8:14:53	3	27	1086	1	1	1	1	1	1	3.03582982525283
2	90716	8:14:53	3	28	1104	0	1	1	1	1	1	3.04296907339318
2	90716	8:14:53	3	16	1105	0	1	1	1	1	1	3.04336227802113
2	90716	8:14:53	3	21	1138	1	1	1	1	1	1	3.05614226205905
2	90716	8:14:53	3	13	1282	1	1	1	1	1	1	3.1078880251828
2	90716	8:14:53	3	22	1292	0	1	1	1	1	1	3.11126251365907
2	90716	8:14:53	3	2	1463	0	1	1	1	1	1	3.16524432612531
2	90716	8:14:53	3	19	1770	0	1	1	1	1	1	3.24797326636181
2	90716	8:14:53	3	6	1785	1	1	1	1	1	1	3.25163822044821
2	90716	8:14:53	3	7	2660	0	1	1	1	1	1	3.42488163663107
2	90716	8:14:53	3	15	617	1	2	1	1	1	1	2.79028516403324
2	90716	8:14:53	3	35	664	2	2	1	1	1	1	2.82216807936802
2	90716	8:14:53	3	5	665	0	2	1	1	1	1	2.8228216453031
2	90716	8:14:53	3	44	779	2	2	1	1	1	1	2.89153745767256
2	90716	8:14:53	3	45	1009	1	2	1	1	1	1	3.00389116623691
2	90716	8:14:53	3	9	1081	1	2	1	1	1	1	3.03382569395331
2	90716	8:14:53	3	34	1174	0	2	1	1	1	1	3.0696680969116
2	90716	8:14:53	3	8	1561	0	2	1	1	1	1	3.19340290306242
2	90716	8:14:53	3	11	1812	2	2	1	1	1	1	3.25815819334079
3	90716	8:47:47	3	18	616	2	0	1	1	1	1	2.78958071216443
3	90716	8:47:47	3	20	658	0	0	1	1	1	1	2.81822589361396
3	90716	8:47:47	3	14	684	0	0	1	1	1	1	2.83505610172012
3	90716	8:47:47	3	19	838	2	0	1	1	1	1	2.92324401863028
3	90716	8:47:47	3	31	858	1	0	1	1	1	1	2.93348728784871
3	90716	8:47:47	3	47	1072	1	0	1	1	1	1	3.03019478535675
3	90716	8:47:47	3	10	1089	1	0	1	1	1	1	3.03702787975578
3	90716	8:47:47	3	7	1114	2	0	1	1	1	1	3.04688519083771
3	90716	8:47:47	3	28	372	1	1	1	1	1	1	2.5705429398819
3	90716	8:47:47	3	25	381	1	1	1	1	1	1	2.58092497567562
3	90716	8:47:47	3	6	464	0	1	1	1	1	1	2.66651798055488
3	90716	8:47:47	3	42	475	2	1	1	1	1	1	2.67669360962487
3	90716	8:47:47	3	22	536	2	1	1	1	1	1	2.72916478969277
3	90716	8:47:47	3	46	624	0	1	1	1	1	1	2.79518458968242
3	90716	8:47:47	3	4	667	2	1	1	1	1	1	2.82412583391655
3	90716	8:47:47	3	5	677	2	1	1	1	1	1	2.83058866868514
3	90716	8:47:47	3	40	726	2	1	1	1	1	1	2.86093662070009
3	90716	8:47:47	3	13	746	0	1	1	1	1	1	2.87273882747267
3	90716	8:47:47	3	23	756	2	1	1	1	1	1	2.87852179550121
3	90716	8:47:47	3	27	780	1	1	1	1	1	1	2.89209460269048
3	90716	8:47:47	3	32	830	0	1	1	1	1	1	2.91907809237607
3	90716	8:47:47	3	3	900	2	1	1	1	1	1	2.95424250943932
3	90716	8:47:47	3	37	918	0	1	1	1	1	1	2.96284268120124
3	90716	8:47:47	3	39	952	0	1	1	1	1	1	2.97863694838447
3	90716	8:47:47	3	21	1138	1	1	1	1	1	1	3.05614226205905
3	90716	8:47:47	3	2	1162	0	1	1	1	1	1	3.06520612805431
3	90716	8:47:47	3	35	1175	0	1	1	1	1	1	3.07003786660776
3	90716	8:47:47	3	38	1230	2	1	1	1	1	1	3.0899051114394
3	90716	8:47:47	3	15	1236	1	1	1	1	1	1	3.0920184707528
3	90716	8:47:47	3	17	1271	2	1	1	1	1	1	3.10414555055401
3	90716	8:47:47	3	29	1294	0	1	1	1	1	1	3.11193427633268
3	90716	8:47:47	3	12	1295	0	1	1	1	1	1	3.11226976841727
3	90716	8:47:47	3	24	1327	1	1	1	1	1	1	3.12287092286444
3	90716	8:47:47	3	11	1500	1	1	1	1	1	1	3.17609125905568
3	90716	8:47:47	3	1	1781	1	1	1	1	1	1	3.25066391946324
3	90716	8:47:47	3	33	2503	1	1	1	1	1	1	3.39846084960822
3	90716	8:47:47	3	9	3902	2	1	1	1	1	1	3.5912872650585
3	90716	8:47:47	3	8	6743	1	1	1	1	1	1	3.82885315967664
3	90716	8:47:47	3	43	778	2	2	1	1	1	1	2.89097959698969
3	90716	8:47:47	3	45	835	0	2	1	1	1	1	2.9216864754836
3	90716	8:47:47	3	26	907	1	2	1	1	1	1	2.9576072870601
3	90716	8:47:47	3	41	917	2	2	1	1	1	1	2.96236933567002
3	90716	8:47:47	3	44	1051	0	2	1	1	1	1	3.02160271602824
3	90716	8:47:47	3	30	1153	1	2	1	1	1	1	3.0618293072947
3	90716	8:47:47	3	16	1192	0	2	1	1	1	1	3.07627625540422
3	90716	8:47:47	3	36	1239	1	2	1	1	1	1	3.09307130637606
1	91416	8:22:16	4	39	654	2	0	1	1	2	2	2.81557774832427
1	91416	8:22:16	4	27	679	2	0	1	1	2	2	2.8318697742805
1	91416	8:22:16	4	24	696	2	0	1	1	2	2	2.84260923961056
1	91416	8:22:16	4	5	841	0	0	1	1	2	2	2.92479599579791
1	91416	8:22:16	4	10	1004	1	0	1	1	2	2	3.001733712809
1	91416	8:22:16	4	46	1042	1	0	1	1	2	2	3.01786771896351
1	91416	8:22:16	4	14	1222	0	0	1	1	2	2	3.08707120590654
1	91416	8:22:16	4	16	1241	1	0	1	1	2	2	3.09377178149873
1	91416	8:22:16	4	30	1261	0	0	1	1	2	2	3.10071508657308
1	91416	8:22:16	4	40	244	2	1	1	1	2	2	2.38738982633873
1	91416	8:22:16	4	32	285	2	1	1	1	2	2	2.45484486000851
1	91416	8:22:16	4	28	591	2	1	1	1	2	2	2.77158748088126
1	91416	8:22:16	4	23	710	2	1	1	1	2	2	2.85125834871908
1	91416	8:22:16	4	43	747	2	1	1	1	2	2	2.8733206018154
1	91416	8:22:16	4	47	838	0	1	1	1	2	2	2.92324401863028
1	91416	8:22:16	4	25	888	2	1	1	1	2	2	2.9484129657786
1	91416	8:22:16	4	18	890	0	1	1	1	2	2	2.94939000664491
1	91416	8:22:16	4	31	1000	0	1	1	1	2	2	3
1	91416	8:22:16	4	37	1141	0	1	1	1	2	2	3.05728564441821
1	91416	8:22:16	4	38	1224	2	1	1	1	2	2	3.08778141780954
1	91416	8:22:16	4	44	1231	0	1	1	1	2	2	3.09025805293132
1	91416	8:22:16	4	6	1259	1	1	1	1	2	2	3.10002573010786
1	91416	8:22:16	4	9	1293	1	1	1	1	2	2	3.11159852488039
1	91416	8:22:16	4	17	1305	2	1	1	1	2	2	3.1156105116743
1	91416	8:22:16	4	1	1320	1	1	1	1	2	2	3.12057393120585
1	91416	8:22:16	4	20	1360	1	1	1	1	2	2	3.13353890837022
1	91416	8:22:16	4	3	1452	2	1	1	1	2	2	3.16196661636407
1	91416	8:22:16	4	12	1516	1	1	1	1	2	2	3.18069920129603
1	91416	8:22:16	4	34	1575	0	1	1	1	2	2	3.19728055812562
1	91416	8:22:16	4	33	1582	0	1	1	1	2	2	3.19920647916166
1	91416	8:22:16	4	7	1584	2	1	1	1	2	2	3.19975517725347
1	91416	8:22:16	4	8	1669	1	1	1	1	2	2	3.22245633667925
1	91416	8:22:16	4	45	1723	1	1	1	1	2	2	3.23628527744803
1	91416	8:22:16	4	29	1770	1	1	1	1	2	2	3.24797326636181
1	91416	8:22:16	4	35	1838	1	1	1	1	2	2	3.26434550705009
1	91416	8:22:16	4	19	1938	0	1	1	1	2	2	3.28735377271475
1	91416	8:22:16	4	2	2176	0	1	1	1	2	2	3.33765889102614
1	91416	8:22:16	4	36	3458	1	1	1	1	2	2	3.5388249889379
1	91416	8:22:16	4	22	363	2	2	1	1	2	2	2.55990662503611
1	91416	8:22:16	4	41	868	2	2	1	1	2	2	2.93851972517649
1	91416	8:22:16	4	15	1253	1	2	1	1	2	2	3.09795107099415
1	91416	8:22:16	4	13	1284	1	2	1	1	2	2	3.10856502373283
1	91416	8:22:16	4	21	1417	0	2	1	1	2	2	3.15136985024746
1	91416	8:22:16	4	42	1719	1	2	1	1	2	2	3.23527587668705
1	91416	8:22:16	4	26	2434	0	2	1	1	2	2	3.38632057389405
1	91416	8:22:16	4	11	2542	2	2	1	1	2	2	3.40517554621799
2	91416	8:54:21	4	26	894	2	0	1	1	2	2	2.95133751879592
2	91416	8:54:21	4	21	938	2	0	1	1	2	2	2.97220283837906
2	91416	8:54:21	4	17	952	0	0	1	1	2	2	2.97863694838447
2	91416	8:54:21	4	16	1080	1	0	1	1	2	2	3.03342375548695
2	91416	8:54:21	4	15	1094	0	0	1	1	2	2	3.03901732199741
2	91416	8:54:21	4	9	1242	1	0	1	1	2	2	3.09412159584056
2	91416	8:54:21	4	34	1305	2	0	1	1	2	2	3.1156105116743
2	91416	8:54:21	4	36	1353	0	0	1	1	2	2	3.13129779659762
2	91416	8:54:21	4	46	1925	1	0	1	1	2	2	3.28443073384452
2	91416	8:54:21	4	7	863	0	1	1	1	2	2	2.93601079571521
2	91416	8:54:21	4	28	866	1	1	1	1	2	2	2.93751789201735
2	91416	8:54:21	4	3	993	2	1	1	1	2	2	2.99694924849538
2	91416	8:54:21	4	24	1033	1	1	1	1	2	2	3.01410032151962
2	91416	8:54:21	4	13	1035	2	1	1	1	2	2	3.01494034979294
2	91416	8:54:21	4	4	1057	1	1	1	1	2	2	3.02407498730743
2	91416	8:54:21	4	25	1077	1	1	1	1	2	2	3.03221570329798
2	91416	8:54:21	4	37	1082	0	1	1	1	2	2	3.03422726077055
2	91416	8:54:21	4	42	1150	1	1	1	1	2	2	3.06069784035361
2	91416	8:54:21	4	1	1163	1	1	1	1	2	2	3.06557971472845
2	91416	8:54:21	4	41	1197	0	1	1	1	2	2	3.07809415040641
2	91416	8:54:21	4	39	1258	2	1	1	1	2	2	3.09968064110925
2	91416	8:54:21	4	47	1321	1	1	1	1	2	2	3.12090281761453
2	91416	8:54:21	4	44	1348	1	1	1	1	2	2	3.1296898921993
2	91416	8:54:21	4	22	1398	2	1	1	1	2	2	3.14550717140966
2	91416	8:54:21	4	40	1411	2	1	1	1	2	2	3.14952701375435
2	91416	8:54:21	4	29	1444	0	1	1	1	2	2	3.15956719323362
2	91416	8:54:21	4	20	1468	0	1	1	1	2	2	3.16672605558005
2	91416	8:54:21	4	38	1510	0	1	1	1	2	2	3.17897694729317
2	91416	8:54:21	4	35	1590	0	1	1	1	2	2	3.20139712432045
2	91416	8:54:21	4	31	1621	1	1	1	1	2	2	3.20978301484852
2	91416	8:54:21	4	43	1876	0	1	1	1	2	2	3.27323283404305
2	91416	8:54:21	4	33	2044	2	1	1	1	2	2	3.31048089146268
2	91416	8:54:21	4	19	2171	2	1	1	1	2	2	3.33665982345442
2	91416	8:54:21	4	18	2176	0	1	1	1	2	2	3.33765889102614
2	91416	8:54:21	4	2	2850	0	1	1	1	2	2	3.45484486000851
2	91416	8:54:21	4	12	3084	2	1	1	1	2	2	3.48911436937892
2	91416	8:54:21	4	23	4439	1	1	1	1	2	2	3.64728514502537
2	91416	8:54:21	4	5	6382	0	1	1	1	2	2	3.80495679985749
2	91416	8:54:21	4	6	1126	2	2	1	1	2	2	3.05153839051533
2	91416	8:54:21	4	10	1184	0	2	1	1	2	2	3.0733517023869
2	91416	8:54:21	4	32	1221	1	2	1	1	2	2	3.08671566394488
2	91416	8:54:21	4	45	1227	2	2	1	1	2	2	3.088844562727
2	91416	8:54:21	4	8	1232	0	2	1	1	2	2	3.09061070782841
2	91416	8:54:21	4	14	1234	0	2	1	1	2	2	3.09131515969722
2	91416	8:54:21	4	27	1256	1	2	1	1	2	2	3.09898963940118
2	91416	8:54:21	4	11	1604	1	2	1	1	2	2	3.20520436394814
2	91416	8:54:21	4	30	2343	2	2	1	1	2	2	3.36977228859696
3	91416	8:37:53	4	9	344	2	0	1	1	2	2	2.53655844257153
3	91416	8:37:53	4	8	476	2	0	1	1	2	2	2.67760695272049
3	91416	8:37:53	4	4	1059	1	0	1	1	2	2	3.02489596010749
3	91416	8:37:53	4	27	1113	2	0	1	1	2	2	3.04649516433471
3	91416	8:37:53	4	10	1114	1	0	1	1	2	2	3.04688519083771
3	91416	8:37:53	4	42	1193	0	0	1	1	2	2	3.07664044367034
3	91416	8:37:53	4	39	1229	0	0	1	1	2	2	3.08955188288645
3	91416	8:37:53	4	43	1715	1	0	1	1	2	2	3.23426412437879
3	91416	8:37:53	4	14	280	2	1	1	1	2	2	2.44715803134222
3	91416	8:37:53	4	3	510	2	1	1	1	2	2	2.70757017609794
3	91416	8:37:53	4	13	545	2	1	1	1	2	2	2.73639650227664
3	91416	8:37:53	4	23	678	0	1	1	1	2	2	2.83122969386706
3	91416	8:37:53	4	19	732	1	1	1	1	2	2	2.86451108105839
3	91416	8:37:53	4	26	769	1	1	1	1	2	2	2.88592633980143
3	91416	8:37:53	4	34	776	1	1	1	1	2	2	2.88986172125819
3	91416	8:37:53	4	46	845	0	1	1	1	2	2	2.92685670894969
3	91416	8:37:53	4	2	863	0	1	1	1	2	2	2.93601079571521
3	91416	8:37:53	4	25	908	0	1	1	1	2	2	2.95808584852109
3	91416	8:37:53	4	47	1016	0	1	1	1	2	2	3.0068937079479
3	91416	8:37:53	4	22	1059	2	1	1	1	2	2	3.02489596010749
3	91416	8:37:53	4	16	1067	2	1	1	1	2	2	3.02816441942447
3	91416	8:37:53	4	20	1068	0	1	1	1	2	2	3.02857125269254
3	91416	8:37:53	4	24	1081	1	1	1	1	2	2	3.03382569395331
3	91416	8:37:53	4	21	1083	0	1	1	1	2	2	3.03462845662532
3	91416	8:37:53	4	31	1099	2	1	1	1	2	2	3.04099769242349
3	91416	8:37:53	4	1	1116	1	1	1	1	2	2	3.04766419460156
3	91416	8:37:53	4	38	1151	1	1	1	1	2	2	3.06107532362979
3	91416	8:37:53	4	12	1152	2	1	1	1	2	2	3.06145247908719
3	91416	8:37:53	4	7	1184	2	1	1	1	2	2	3.0733517023869
3	91416	8:37:53	4	35	1185	1	1	1	1	2	2	3.07371835034612
3	91416	8:37:53	4	17	1261	1	1	1	1	2	2	3.10071508657308
3	91416	8:37:53	4	45	1344	0	1	1	1	2	2	3.12839926871781
3	91416	8:37:53	4	37	1428	0	1	1	1	2	2	3.15472820744016
3	91416	8:37:53	4	33	1700	0	1	1	1	2	2	3.23044892137827
3	91416	8:37:53	4	28	2106	0	1	1	1	2	2	3.32345836684947
3	91416	8:37:53	4	32	2609	2	1	1	1	2	2	3.41647407910022
3	91416	8:37:53	4	18	8609	1	1	1	1	2	2	3.93495270781786
3	91416	8:37:53	4	40	372	2	2	1	1	2	2	2.5705429398819
3	91416	8:37:53	4	11	676	1	2	1	1	2	2	2.82994669594164
3	91416	8:37:53	4	41	981	2	2	1	1	2	2	2.99166900737995
3	91416	8:37:53	4	6	1126	0	2	1	1	2	2	3.05153839051533
3	91416	8:37:53	4	30	1162	0	2	1	1	2	2	3.06520612805431
3	91416	8:37:53	4	36	1181	0	2	1	1	2	2	3.07224989761351
3	91416	8:37:53	4	29	1197	1	2	1	1	2	2	3.07809415040641
3	91416	8:37:53	4	44	1640	2	2	1	1	2	2	3.2148438480477
1	102316	8:25:51	5	12	583	2	0	1	1	1	1	2.76566855475901
1	102316	8:25:51	5	10	629	2	0	1	1	1	1	2.79865064544527
1	102316	8:25:51	5	23	656	1	0	1	1	1	1	2.81690383937566
1	102316	8:25:51	5	33	714	0	0	1	1	1	1	2.85369821177617
1	102316	8:25:51	5	11	1083	1	0	1	1	1	1	3.03462845662532
1	102316	8:25:51	5	42	1792	2	0	1	1	1	1	3.25333800532611
1	102316	8:25:51	5	26	2543	0	0	1	1	1	1	3.40534636017571
1	102316	8:25:51	5	30	189	2	1	1	1	1	1	2.27646180417324
1	102316	8:25:51	5	35	594	0	1	1	1	1	1	2.77378644498119
1	102316	8:25:51	5	4	629	2	1	1	1	1	1	2.79865064544527
1	102316	8:25:51	5	16	715	1	1	1	1	1	1	2.85430604180108
1	102316	8:25:51	5	32	868	0	1	1	1	1	1	2.93851972517649
1	102316	8:25:51	5	38	891	0	1	1	1	1	1	2.94987770403687
1	102316	8:25:51	5	28	895	2	1	1	1	1	1	2.95182303531591
1	102316	8:25:51	5	20	998	0	1	1	1	1	1	2.99913054128737
1	102316	8:25:51	5	13	1123	1	1	1	1	1	1	3.05037975626146
1	102316	8:25:51	5	22	1161	1	1	1	1	1	1	3.06483221973857
1	102316	8:25:51	5	14	1163	1	1	1	1	1	1	3.06557971472845
1	102316	8:25:51	5	46	1256	1	1	1	1	1	1	3.09898963940118
1	102316	8:25:51	5	15	1282	2	1	1	1	1	1	3.1078880251828
1	102316	8:25:51	5	36	1339	1	1	1	1	1	1	3.12678057701201
1	102316	8:25:51	5	19	1424	0	1	1	1	1	1	3.15350998930084
1	102316	8:25:51	5	45	1443	1	1	1	1	1	1	3.15926633109349
1	102316	8:25:51	5	3	1797	2	1	1	1	1	1	3.25454807710897
1	102316	8:25:51	5	5	1808	0	1	1	1	1	1	3.25719842613934
1	102316	8:25:51	5	24	2034	0	1	1	1	1	1	3.30835094858673
1	102316	8:25:51	5	8	2100	2	1	1	1	1	1	3.32221929473392
1	102316	8:25:51	5	31	2191	0	1	1	1	1	1	3.34064237756071
1	102316	8:25:51	5	25	3140	2	1	1	1	1	1	3.49692964807321
1	102316	8:25:51	5	37	3336	0	1	1	1	1	1	3.5232260419657
1	102316	8:25:51	5	2	4046	0	1	1	1	1	1	3.60702587843479
1	102316	8:25:51	5	47	4176	2	1	1	1	1	1	3.62076048999421
1	102316	8:25:51	5	44	4606	1	1	1	1	1	1	3.66332393362821
1	102316	8:25:51	5	40	5907	2	1	1	1	1	1	3.77136697085778
1	102316	8:25:51	5	6	7046	0	1	1	1	1	1	3.84794263884522
1	102316	8:25:51	5	41	337	2	2	1	1	1	1	2.52762990087134
1	102316	8:25:51	5	29	615	2	2	1	1	1	1	2.78887511577542
1	102316	8:25:51	5	27	731	2	2	1	1	1	1	2.86391737695786
1	102316	8:25:51	5	7	837	0	2	1	1	1	1	2.92272545799326
1	102316	8:25:51	5	43	954	0	2	1	1	1	1	2.9795483747041
1	102316	8:25:51	5	18	1097	1	2	1	1	1	1	3.04020662757471
1	102316	8:25:51	5	39	1189	1	2	1	1	1	1	3.07518185461869
1	102316	8:25:51	5	9	3539	1	2	1	1	1	1	3.54888056263751
1	102316	8:25:51	5	34	5090	0	2	1	1	1	1	3.70671778233676
2	102316	8:09:43	5	36	1119	0	0	1	1	1	1	3.04883008652835
2	102316	8:09:43	5	44	1152	0	0	1	1	1	1	3.06145247908719
2	102316	8:09:43	5	15	1183	1	0	1	1	1	1	3.07298474462793
2	102316	8:09:43	5	39	1275	2	0	1	1	1	1	3.10551018476997
2	102316	8:09:43	5	46	1370	1	0	1	1	1	1	3.13672056715641
2	102316	8:09:43	5	29	3561	2	0	1	1	1	1	3.55157197367425
2	102316	8:09:43	5	24	789	0	1	1	1	1	1	2.89707700320942
2	102316	8:09:43	5	7	895	1	1	1	1	1	1	2.95182303531591
2	102316	8:09:43	5	26	1089	1	1	1	1	1	1	3.03702787975578
2	102316	8:09:43	5	33	1118	0	1	1	1	1	1	3.0484418035504
2	102316	8:09:43	5	42	1132	1	1	1	1	1	1	3.05384642685225
2	102316	8:09:43	5	38	1132	0	1	1	1	1	1	3.05384642685225
2	102316	8:09:43	5	40	1142	1	1	1	1	1	1	3.05766610390983
2	102316	8:09:43	5	30	1204	1	1	1	1	1	1	3.08062648692181
2	102316	8:09:43	5	21	1210	0	1	1	1	1	1	3.08278537031645
2	102316	8:09:43	5	12	1339	1	1	1	1	1	1	3.12678057701201
2	102316	8:09:43	5	35	1528	2	1	1	1	1	1	3.18412335423967
2	102316	8:09:43	5	27	1606	1	1	1	1	1	1	3.20574554094266
2	102316	8:09:43	5	25	1847	2	1	1	1	1	1	3.26646689544024
2	102316	8:09:43	5	47	2111	1	1	1	1	1	1	3.32448823330766
2	102316	8:09:43	5	1	2758	1	1	1	1	1	1	3.44059426183983
2	102316	8:09:43	5	3	2777	2	1	1	1	1	1	3.44357587975026
2	102316	8:09:43	5	10	3587	2	1	1	1	1	1	3.55473137667597
2	102316	8:09:43	5	5	3938	2	1	1	1	1	1	3.5952757118021
2	102316	8:09:43	5	11	5187	2	1	1	1	1	1	3.71491624799358
2	102316	8:09:43	5	6	5575	1	1	1	1	1	1	3.7462448717202
2	102316	8:09:43	5	16	5629	2	1	1	1	1	1	3.7504312486602
2	102316	8:09:43	5	28	5642	2	1	1	1	1	1	3.75143308181935
2	102316	8:09:43	5	8	7663	0	1	1	1	1	1	3.88439882555669
2	102316	8:09:43	5	9	1093	1	2	1	1	1	1	3.0386201619497
2	102316	8:09:43	5	37	1124	2	2	1	1	1	1	3.05076631123304
2	102316	8:09:43	5	19	1202	1	2	1	1	1	1	3.07990446766672
2	102316	8:09:43	5	31	1240	0	2	1	1	1	1	3.09342168516224
2	102316	8:09:43	5	13	1300	0	2	1	1	1	1	3.11394335230684
2	102316	8:09:43	5	43	1466	2	2	1	1	1	1	3.16613397030511
2	102316	8:09:43	5	41	1794	0	2	1	1	1	1	3.25382243870807
2	102316	8:09:43	5	34	2379	1	2	1	1	1	1	3.37639444203727
3	102316	8:37:39	5	8	605	1	0	1	1	1	1	2.78175537465247
3	102316	8:37:39	5	7	684	1	0	1	1	1	1	2.83505610172012
3	102316	8:37:39	5	24	1048	1	0	1	1	1	1	3.02036128264771
3	102316	8:37:39	5	5	1063	2	0	1	1	1	1	3.0265332645233
3	102316	8:37:39	5	46	1092	0	0	1	1	1	1	3.03822263836872
3	102316	8:37:39	5	12	1110	0	0	1	1	1	1	3.04532297878666
3	102316	8:37:39	5	25	1162	2	0	1	1	1	1	3.06520612805431
3	102316	8:37:39	5	15	1308	0	0	1	1	1	1	3.11660774398825
3	102316	8:37:39	5	31	1759	2	0	1	1	1	1	3.24526583945746
3	102316	8:37:39	5	42	443	0	1	1	1	1	1	2.64640372622307
3	102316	8:37:39	5	9	586	2	1	1	1	1	1	2.76789761601809
3	102316	8:37:39	5	21	715	0	1	1	1	1	1	2.85430604180108
3	102316	8:37:39	5	41	740	2	1	1	1	1	1	2.86923171973098
3	102316	8:37:39	5	28	762	2	1	1	1	1	1	2.8819549713396
3	102316	8:37:39	5	17	898	1	1	1	1	1	1	2.9532763366673
3	102316	8:37:39	5	26	1044	1	1	1	1	1	1	3.01870049866624
3	102316	8:37:39	5	20	1048	0	1	1	1	1	1	3.02036128264771
3	102316	8:37:39	5	18	1064	0	1	1	1	1	1	3.02694162795903
3	102316	8:37:39	5	34	1075	1	1	1	1	1	1	3.03140846425162
3	102316	8:37:39	5	29	1092	1	1	1	1	1	1	3.03822263836872
3	102316	8:37:39	5	32	1112	1	1	1	1	1	1	3.04610478724604
3	102316	8:37:39	5	10	1143	0	1	1	1	1	1	3.05804623039528
3	102316	8:37:39	5	35	1165	0	1	1	1	1	1	3.06632592536204
3	102316	8:37:39	5	36	1208	2	1	1	1	1	1	3.08206693428511
3	102316	8:37:39	5	11	1289	2	1	1	1	1	1	3.1102529173534
3	102316	8:37:39	5	13	1447	0	1	1	1	1	1	3.16046853111904
3	102316	8:37:39	5	22	1501	0	1	1	1	1	1	3.17638069224327
3	102316	8:37:39	5	23	1510	1	1	1	1	1	1	3.17897694729317
3	102316	8:37:39	5	39	1689	2	1	1	1	1	1	3.22762964957101
3	102316	8:37:39	5	30	1766	0	1	1	1	1	1	3.24699069924155
3	102316	8:37:39	5	38	1771	0	1	1	1	1	1	3.24821856119007
3	102316	8:37:39	5	14	1885	1	1	1	1	1	1	3.27531135454181
3	102316	8:37:39	5	6	1986	1	1	1	1	1	1	3.29797924415936
3	102316	8:37:39	5	1	2008	1	1	1	1	1	1	3.30276370847298
3	102316	8:37:39	5	2	2106	0	1	1	1	1	1	3.32345836684947
3	102316	8:37:39	5	37	2585	2	1	1	1	1	1	3.41246054742996
3	102316	8:37:39	5	4	3336	1	1	1	1	1	1	3.5232260419657
3	102316	8:37:39	5	40	642	0	2	1	1	1	1	2.80753502806885
3	102316	8:37:39	5	27	1000	2	2	1	1	1	1	3
3	102316	8:37:39	5	33	1001	0	2	1	1	1	1	3.00043407747932
3	102316	8:37:39	5	44	1081	0	2	1	1	1	1	3.03382569395331
3	102316	8:37:39	5	43	1110	1	2	1	1	1	1	3.04532297878666
3	102316	8:37:39	5	45	1122	2	2	1	1	1	1	3.04999285692014
3	102316	8:37:39	5	47	1165	2	2	1	1	1	1	3.06632592536204
3	102316	8:37:39	5	16	1272	1	2	1	1	1	1	3.1044871113124
1	102416	8:10:35	6	29	482	2	0	1	1	2	2	2.68304703823885
1	102416	8:10:35	6	33	640	2	0	1	1	2	2	2.80617997398389
1	102416	8:10:35	6	43	966	2	0	1	1	2	2	2.98497712641549
1	102416	8:10:35	6	25	972	1	0	1	1	2	2	2.98766626492627
1	102416	8:10:35	6	41	994	1	0	1	1	2	2	2.99738638439731
1	102416	8:10:35	6	13	1116	0	0	1	1	2	2	3.04766419460156
1	102416	8:10:35	6	24	1188	1	0	1	1	2	2	3.07481644064517
1	102416	8:10:35	6	47	1543	0	0	1	1	2	2	3.18836592606315
1	102416	8:10:35	6	19	1779	0	0	1	1	2	2	3.25017594808393
1	102416	8:10:35	6	35	440	2	1	1	1	2	2	2.64345267648619
1	102416	8:10:35	6	45	476	2	1	1	1	2	2	2.67760695272049
1	102416	8:10:35	6	21	523	2	1	1	1	2	2	2.71850168886727
1	102416	8:10:35	6	15	735	1	1	1	1	2	2	2.86628733908419
1	102416	8:10:35	6	10	750	0	1	1	1	2	2	2.8750612633917
1	102416	8:10:35	6	30	752	2	1	1	1	2	2	2.87621784059164
1	102416	8:10:35	6	46	759	2	1	1	1	2	2	2.88024177589548
1	102416	8:10:35	6	22	813	0	1	1	1	2	2	2.91009054559407
1	102416	8:10:35	6	5	879	0	1	1	1	2	2	2.94398887507377
1	102416	8:10:35	6	26	880	1	1	1	1	2	2	2.94448267215017
1	102416	8:10:35	6	31	890	0	1	1	1	2	2	2.94939000664491
1	102416	8:10:35	6	20	1006	1	1	1	1	2	2	3.00259798071991
1	102416	8:10:35	6	40	1009	1	1	1	1	2	2	3.00389116623691
1	102416	8:10:35	6	42	1080	1	1	1	1	2	2	3.03342375548695
1	102416	8:10:35	6	27	1100	0	1	1	1	2	2	3.04139268515822
1	102416	8:10:35	6	12	1139	1	1	1	1	2	2	3.0565237240791
1	102416	8:10:35	6	4	1158	0	1	1	1	2	2	3.06370855939142
1	102416	8:10:35	6	32	1303	1	1	1	1	2	2	3.11494441571258
1	102416	8:10:35	6	1	1341	1	1	1	1	2	2	3.1274287778516
1	102416	8:10:35	6	17	1345	0	1	1	1	2	2	3.12872228433843
1	102416	8:10:35	6	2	1556	0	1	1	1	2	2	3.19200959265367
1	102416	8:10:35	6	39	1841	1	1	1	1	2	2	3.26505378850401
1	102416	8:10:35	6	14	2101	0	1	1	1	2	2	3.32242605240595
1	102416	8:10:35	6	16	2416	2	1	1	1	2	2	3.38309692994909
1	102416	8:10:35	6	6	2930	2	1	1	1	2	2	3.46686762035411
1	102416	8:10:35	6	9	3569	2	1	1	1	2	2	3.55254654795566
1	102416	8:10:35	6	7	138	2	2	1	1	2	2	2.13987908640124
1	102416	8:10:35	6	36	311	0	2	1	1	2	2	2.49276038902684
1	102416	8:10:35	6	18	448	2	2	1	1	2	2	2.65127801399814
1	102416	8:10:35	6	44	472	2	2	1	1	2	2	2.67394199863409
1	102416	8:10:35	6	23	673	0	2	1	1	2	2	2.82801506422398
1	102416	8:10:35	6	37	792	0	2	1	1	2	2	2.89872518158949
1	102416	8:10:35	6	34	1092	1	2	1	1	2	2	3.03822263836872
1	102416	8:10:35	6	11	1106	1	2	1	1	2	2	3.04375512696868
2	102416	8:33:42	6	12	672	2	0	1	1	2	2	2.82736927305383
2	102416	8:33:42	6	8	753	1	0	1	1	2	2	2.8767949762007
2	102416	8:33:42	6	33	803	0	0	1	1	2	2	2.90471554527868
2	102416	8:33:42	6	9	915	1	0	1	1	2	2	2.96142109406645
2	102416	8:33:42	6	28	1030	2	0	1	1	2	2	3.01283722470517
2	102416	8:33:42	6	10	1086	0	0	1	1	2	2	3.03582982525283
2	102416	8:33:42	6	13	1178	1	0	1	1	2	2	3.07114529045108
2	102416	8:33:42	6	25	1221	2	0	1	1	2	2	3.08671566394488
2	102416	8:33:42	6	36	1345	0	0	1	1	2	2	3.12872228433843
2	102416	8:33:42	6	7	616	2	1	1	1	2	2	2.78958071216443
2	102416	8:33:42	6	31	628	2	1	1	1	2	2	2.7979596437372
2	102416	8:33:42	6	24	695	0	1	1	1	2	2	2.84198480459011
2	102416	8:33:42	6	16	720	0	1	1	1	2	2	2.85733249643127
2	102416	8:33:42	6	46	721	2	1	1	1	2	2	2.85793526471943
2	102416	8:33:42	6	34	732	0	1	1	1	2	2	2.86451108105839
2	102416	8:33:42	6	35	759	0	1	1	1	2	2	2.88024177589548
2	102416	8:33:42	6	43	762	1	1	1	1	2	2	2.8819549713396
2	102416	8:33:42	6	4	841	2	1	1	1	2	2	2.92479599579791
2	102416	8:33:42	6	29	992	1	1	1	1	2	2	2.99651167215418
2	102416	8:33:42	6	47	992	1	1	1	1	2	2	2.99651167215418
2	102416	8:33:42	6	19	999	0	1	1	1	2	2	2.99956548822598
2	102416	8:33:42	6	23	1026	0	1	1	1	2	2	3.0111473607758
2	102416	8:33:42	6	27	1052	1	1	1	1	2	2	3.02201573981772
2	102416	8:33:42	6	18	1058	2	1	1	1	2	2	3.02448566769917
2	102416	8:33:42	6	5	1062	1	1	1	1	2	2	3.02612451674545
2	102416	8:33:42	6	11	1097	2	1	1	1	2	2	3.04020662757471
2	102416	8:33:42	6	3	1120	2	1	1	1	2	2	3.04921802267018
2	102416	8:33:42	6	40	1124	1	1	1	1	2	2	3.05076631123304
2	102416	8:33:42	6	32	1135	0	1	1	1	2	2	3.05499586152914
2	102416	8:33:42	6	2	1157	0	1	1	1	2	2	3.06333335895175
2	102416	8:33:42	6	17	1174	1	1	1	1	2	2	3.0696680969116
2	102416	8:33:42	6	22	1174	1	1	1	1	2	2	3.0696680969116
2	102416	8:33:42	6	37	1228	2	1	1	1	2	2	3.08919836680515
2	102416	8:33:42	6	42	1389	1	1	1	1	2	2	3.14270224573762
2	102416	8:33:42	6	45	1450	1	1	1	1	2	2	3.16136800223497
2	102416	8:33:42	6	41	1452	0	1	1	1	2	2	3.16196661636407
2	102416	8:33:42	6	20	1505	2	1	1	1	2	2	3.17753649992986
2	102416	8:33:42	6	15	1985	0	1	1	1	2	2	3.29776051109913
2	102416	8:33:42	6	44	2374	0	1	1	1	2	2	3.37548071461857
2	102416	8:33:42	6	1	5208	1	1	1	1	2	2	3.71667097556014
2	102416	8:33:42	6	14	576	2	2	1	1	2	2	2.76042248342321
2	102416	8:33:42	6	6	765	2	2	1	1	2	2	2.88366143515362
2	102416	8:33:42	6	26	894	2	2	1	1	2	2	2.95133751879592
2	102416	8:33:42	6	38	1096	1	2	1	1	2	2	3.03981055414835
2	102416	8:33:42	6	39	1125	0	2	1	1	2	2	3.05115252244738
2	102416	8:33:42	6	21	1293	0	2	1	1	2	2	3.11159852488039
2	102416	8:33:42	6	30	2044	1	2	1	1	2	2	3.31048089146268
3	102416	8:53:07	6	40	699	2	0	1	1	2	2	2.84447717574568
3	102416	8:53:07	6	44	752	0	0	1	1	2	2	2.87621784059164
3	102416	8:53:07	6	22	810	2	0	1	1	2	2	2.90848501887865
3	102416	8:53:07	6	16	953	0	0	1	1	2	2	2.97909290063833
3	102416	8:53:07	6	4	1080	1	0	1	1	2	2	3.03342375548695
3	102416	8:53:07	6	8	1097	0	0	1	1	2	2	3.04020662757471
3	102416	8:53:07	6	30	1174	1	0	1	1	2	2	3.0696680969116
3	102416	8:53:07	6	14	1240	1	0	1	1	2	2	3.09342168516224
3	102416	8:53:07	6	42	1326	2	0	1	1	2	2	3.12254352406875
3	102416	8:53:07	6	13	649	2	1	1	1	2	2	2.81224469680037
3	102416	8:53:07	6	28	721	0	1	1	1	2	2	2.85793526471943
3	102416	8:53:07	6	9	740	2	1	1	1	2	2	2.86923171973098
3	102416	8:53:07	6	18	742	1	1	1	1	2	2	2.87040390527903
3	102416	8:53:07	6	29	759	2	1	1	1	2	2	2.88024177589548
3	102416	8:53:07	6	25	764	2	1	1	1	2	2	2.88309335857569
3	102416	8:53:07	6	5	781	1	1	1	1	2	2	2.8926510338773
3	102416	8:53:07	6	23	816	0	1	1	1	2	2	2.91169015875386
3	102416	8:53:07	6	37	824	0	1	1	1	2	2	2.91592721169712
3	102416	8:53:07	6	38	825	0	1	1	1	2	2	2.91645394854993
3	102416	8:53:07	6	21	852	0	1	1	1	2	2	2.9304395947667
3	102416	8:53:07	6	11	955	1	1	1	1	2	2	2.98000337158375
3	102416	8:53:07	6	17	1015	1	1	1	1	2	2	3.00646604224923
3	102416	8:53:07	6	3	1017	2	1	1	1	2	2	3.00732095292274
3	102416	8:53:07	6	1	1023	1	1	1	1	2	2	3.00987563371216
3	102416	8:53:07	6	41	1026	1	1	1	1	2	2	3.0111473607758
3	102416	8:53:07	6	33	1077	1	1	1	1	2	2	3.03221570329798
3	102416	8:53:07	6	31	1095	2	1	1	1	2	2	3.03941411917614
3	102416	8:53:07	6	20	1096	2	1	1	1	2	2	3.03981055414835
3	102416	8:53:07	6	43	1100	0	1	1	1	2	2	3.04139268515822
3	102416	8:53:07	6	10	1129	1	1	1	1	2	2	3.05269394192497
3	102416	8:53:07	6	39	1152	2	1	1	1	2	2	3.06145247908719
3	102416	8:53:07	6	2	1223	0	1	1	1	2	2	3.08742645703629
3	102416	8:53:07	6	47	1232	1	1	1	1	2	2	3.09061070782841
3	102416	8:53:07	6	19	1286	0	1	1	1	2	2	3.1092409685882
3	102416	8:53:07	6	36	1374	0	1	1	1	2	2	3.13798673272353
3	102416	8:53:07	6	27	2566	2	1	1	1	2	2	3.40925665203891
3	102416	8:53:07	6	12	3572	2	1	1	1	2	2	3.55291145021651
3	102416	8:53:07	6	26	746	2	2	1	1	2	2	2.87273882747267
3	102416	8:53:07	6	24	747	2	2	1	1	2	2	2.8733206018154
3	102416	8:53:07	6	45	804	0	2	1	1	2	2	2.90525604874845
3	102416	8:53:07	6	46	1000	2	2	1	1	2	2	3
3	102416	8:53:07	6	6	1068	0	2	1	1	2	2	3.02857125269254
3	102416	8:53:07	6	32	1106	0	2	1	1	2	2	3.04375512696868
3	102416	8:53:07	6	35	1261	1	2	1	1	2	2	3.10071508657308
3	102416	8:53:07	6	34	1288	1	2	1	1	2	2	3.10991586302379
3	102416	8:53:07	6	7	1381	1	2	1	1	2	2	3.14019367857863
1	102616	8:32:02	7	30	168	2	0	1	1	2	2	2.22530928172586
1	102616	8:32:02	7	25	460	2	0	1	1	2	2	2.66275783168157
1	102616	8:32:02	7	29	564	2	0	1	1	2	2	2.75127910398334
1	102616	8:32:02	7	4	696	0	0	1	1	2	2	2.84260923961056
1	102616	8:32:02	7	38	1169	1	0	1	1	2	2	3.06781451116184
1	102616	8:32:02	7	5	1373	1	0	1	1	2	2	3.13767053723676
1	102616	8:32:02	7	28	1393	0	0	1	1	2	2	3.14395111642396
1	102616	8:32:02	7	32	1478	0	0	1	1	2	2	3.16967443405881
1	102616	8:32:02	7	10	1811	1	0	1	1	2	2	3.25791845031406
1	102616	8:32:02	7	46	153	2	1	1	1	2	2	2.1846914308176
1	102616	8:32:02	7	14	160	2	1	1	1	2	2	2.20411998265592
1	102616	8:32:02	7	3	174	2	1	1	1	2	2	2.2405492482826
1	102616	8:32:02	7	31	566	2	1	1	1	2	2	2.75281643118827
1	102616	8:32:02	7	33	603	1	1	1	1	2	2	2.78031731214015
1	102616	8:32:02	7	12	612	1	1	1	1	2	2	2.78675142214556
1	102616	8:32:02	7	16	612	2	1	1	1	2	2	2.78675142214556
1	102616	8:32:02	7	6	627	1	1	1	1	2	2	2.79726754083072
1	102616	8:32:02	7	15	679	1	1	1	1	2	2	2.8318697742805
1	102616	8:32:02	7	8	683	2	1	1	1	2	2	2.83442070368153
1	102616	8:32:02	7	47	745	2	1	1	1	2	2	2.87215627274829
1	102616	8:32:02	7	41	779	1	1	1	1	2	2	2.89153745767256
1	102616	8:32:02	7	23	850	0	1	1	1	2	2	2.92941892571429
1	102616	8:32:02	7	42	874	1	1	1	1	2	2	2.9415114326344
1	102616	8:32:02	7	34	888	0	1	1	1	2	2	2.9484129657786
1	102616	8:32:02	7	22	930	0	1	1	1	2	2	2.96848294855394
1	102616	8:32:02	7	39	1061	0	1	1	1	2	2	3.02571538390134
1	102616	8:32:02	7	1	1131	1	1	1	1	2	2	3.05346260492546
1	102616	8:32:02	7	43	1171	0	1	1	1	2	2	3.06855689507236
1	102616	8:32:02	7	20	1179	0	1	1	1	2	2	3.07151380509509
1	102616	8:32:02	7	26	1201	1	1	1	1	2	2	3.07954300740291
1	102616	8:32:02	7	2	1205	0	1	1	1	2	2	3.08098704691089
1	102616	8:32:02	7	40	1211	1	1	1	1	2	2	3.08314414314305
1	102616	8:32:02	7	17	1217	2	1	1	1	2	2	3.08529057823006
1	102616	8:32:02	7	13	1251	0	1	1	1	2	2	3.09725730969342
1	102616	8:32:02	7	44	1276	2	1	1	1	2	2	3.10585067438514
1	102616	8:32:02	7	36	1394	1	1	1	1	2	2	3.14426277376199
1	102616	8:32:02	7	19	1534	0	1	1	1	2	2	3.18582535961296
1	102616	8:32:02	7	27	1576	2	1	1	1	2	2	3.19755621315354
1	102616	8:32:02	7	11	1652	0	1	1	1	2	2	3.21801004298436
1	102616	8:32:02	7	35	1980	0	1	1	1	2	2	3.29666519026153
1	102616	8:32:02	7	24	167	2	2	1	1	2	2	2.22271647114758
1	102616	8:32:02	7	21	803	0	2	1	1	2	2	2.90471554527868
1	102616	8:32:02	7	18	875	1	2	1	1	2	2	2.94200805302231
1	102616	8:32:02	7	9	880	1	2	1	1	2	2	2.94448267215017
1	102616	8:32:02	7	7	1208	0	2	1	1	2	2	3.08206693428511
1	102616	8:32:02	7	37	1713	0	2	1	1	2	2	3.23375736296551
2	102616	8:11:59	7	12	574	0	0	1	1	2	2	2.75891189239797
2	102616	8:11:59	7	33	644	2	0	1	1	2	2	2.80888586735981
2	102616	8:11:59	7	24	1062	1	0	1	1	2	2	3.02612451674545
2	102616	8:11:59	7	23	1590	0	0	1	1	2	2	3.20139712432045
2	102616	8:11:59	7	35	1828	2	0	1	1	2	2	3.26197619139781
2	102616	8:11:59	7	15	1871	0	0	1	1	2	2	3.27207378750001
2	102616	8:11:59	7	25	3539	1	0	1	1	2	2	3.54888056263751
2	102616	8:11:59	7	34	625	1	1	1	1	2	2	2.79588001734408
2	102616	8:11:59	7	46	630	2	1	1	1	2	2	2.79934054945358
2	102616	8:11:59	7	27	667	1	1	1	1	2	2	2.82412583391655
2	102616	8:11:59	7	31	667	0	1	1	1	2	2	2.82412583391655
2	102616	8:11:59	7	43	673	1	1	1	1	2	2	2.82801506422398
2	102616	8:11:59	7	16	680	0	1	1	1	2	2	2.83250891270624
2	102616	8:11:59	7	9	681	0	1	1	1	2	2	2.83314711191279
2	102616	8:11:59	7	26	682	2	1	1	1	2	2	2.83378437465648
2	102616	8:11:59	7	7	685	1	1	1	1	2	2	2.83569057149243
2	102616	8:11:59	7	18	690	2	1	1	1	2	2	2.83884909073726
2	102616	8:11:59	7	44	692	2	1	1	1	2	2	2.84010609445676
2	102616	8:11:59	7	37	694	0	1	1	1	2	2	2.84135947045485
2	102616	8:11:59	7	28	711	1	1	1	1	2	2	2.85186960072977
2	102616	8:11:59	7	39	756	2	1	1	1	2	2	2.87852179550121
2	102616	8:11:59	7	10	997	1	1	1	1	2	2	2.99869515831166
2	102616	8:11:59	7	36	1011	0	1	1	1	2	2	3.004751155591
2	102616	8:11:59	7	6	1042	1	1	1	1	2	2	3.01786771896351
2	102616	8:11:59	7	19	1048	1	1	1	1	2	2	3.02036128264771
2	102616	8:11:59	7	13	1072	2	1	1	1	2	2	3.03019478535675
2	102616	8:11:59	7	3	1080	2	1	1	1	2	2	3.03342375548695
2	102616	8:11:59	7	1	1090	1	1	1	1	2	2	3.03742649794062
2	102616	8:11:59	7	41	1100	2	1	1	1	2	2	3.04139268515822
2	102616	8:11:59	7	42	1101	1	1	1	1	2	2	3.04178731897175
2	102616	8:11:59	7	11	1191	0	1	1	1	2	2	3.07591176148278
2	102616	8:11:59	7	2	1216	0	1	1	1	2	2	3.08493357493672
2	102616	8:11:59	7	40	1286	0	1	1	1	2	2	3.1092409685882
2	102616	8:11:59	7	17	1359	2	1	1	1	2	2	3.13321945673249
2	102616	8:11:59	7	29	1401	0	1	1	1	2	2	3.14643813528577
2	102616	8:11:59	7	14	1870	1	1	1	1	2	2	3.2718416065365
2	102616	8:11:59	7	47	1883	0	1	1	1	2	2	3.27485032001667
2	102616	8:11:59	7	45	3055	2	1	1	1	2	2	3.48501121457857
2	102616	8:11:59	7	20	3774	0	1	1	1	2	2	3.57680189582891
2	102616	8:11:59	7	4	255	2	2	1	1	2	2	2.40654018043396
2	102616	8:11:59	7	32	1021	1	2	1	1	2	2	3.00902574208691
2	102616	8:11:59	7	21	1033	2	2	1	1	2	2	3.01410032151962
2	102616	8:11:59	7	22	1063	1	2	1	1	2	2	3.0265332645233
2	102616	8:11:59	7	30	1108	2	2	1	1	2	2	3.04453976039241
2	102616	8:11:59	7	8	1259	0	2	1	1	2	2	3.10002573010786
2	102616	8:11:59	7	5	1278	0	2	1	1	2	2	3.10653085382238
2	102616	8:11:59	7	38	1305	1	2	1	1	2	2	3.1156105116743
3	102616	8:50:35	7	5	191	0	0	1	1	2	2	2.28103336724773
3	102616	8:50:35	7	16	265	2	0	1	1	2	2	2.42324587393681
3	102616	8:50:35	7	29	357	0	0	1	1	2	2	2.55266821611219
3	102616	8:50:35	7	40	826	1	0	1	1	2	2	2.91698004732038
3	102616	8:50:35	7	21	1222	0	0	1	1	2	2	3.08707120590654
3	102616	8:50:35	7	33	1282	1	0	1	1	2	2	3.1078880251828
3	102616	8:50:35	7	42	1364	1	0	1	1	2	2	3.13481437032046
3	102616	8:50:35	7	15	1420	2	0	1	1	2	2	3.15228834438306
3	102616	8:50:35	7	43	1490	2	0	1	1	2	2	3.17318626841227
3	102616	8:50:35	7	4	191	0	1	1	1	2	2	2.28103336724773
3	102616	8:50:35	7	22	238	0	1	1	1	2	2	2.37657695705651
3	102616	8:50:35	7	28	510	0	1	1	1	2	2	2.70757017609794
3	102616	8:50:35	7	13	559	0	1	1	1	2	2	2.74741180788642
3	102616	8:50:35	7	6	616	2	1	1	1	2	2	2.78958071216443
3	102616	8:50:35	7	23	618	0	1	1	1	2	2	2.79098847508882
3	102616	8:50:35	7	9	658	1	1	1	1	2	2	2.81822589361396
3	102616	8:50:35	7	30	676	0	1	1	1	2	2	2.82994669594164
3	102616	8:50:35	7	11	733	0	1	1	1	2	2	2.86510397464113
3	102616	8:50:35	7	10	796	0	1	1	1	2	2	2.90091306773767
3	102616	8:50:35	7	26	807	2	1	1	1	2	2	2.90687353472207
3	102616	8:50:35	7	20	966	1	1	1	1	2	2	2.98497712641549
3	102616	8:50:35	7	31	1013	1	1	1	1	2	2	3.00560944536028
3	102616	8:50:35	7	3	1022	2	1	1	1	2	2	3.00945089579869
3	102616	8:50:35	7	27	1039	2	1	1	1	2	2	3.01661554755718
3	102616	8:50:35	7	2	1047	0	1	1	1	2	2	3.01994668167884
3	102616	8:50:35	7	1	1055	1	1	1	1	2	2	3.02325245963371
3	102616	8:50:35	7	24	1080	1	1	1	1	2	2	3.03342375548695
3	102616	8:50:35	7	35	1138	1	1	1	1	2	2	3.05614226205905
3	102616	8:50:35	7	7	1199	1	1	1	1	2	2	3.07881918309885
3	102616	8:50:35	7	39	1247	1	1	1	1	2	2	3.09586645347854
3	102616	8:50:35	7	12	1350	2	1	1	1	2	2	3.13033376849501
3	102616	8:50:35	7	45	1549	2	1	1	1	2	2	3.19005141775921
3	102616	8:50:35	7	46	1665	1	1	1	1	2	2	3.22141423784234
3	102616	8:50:35	7	41	1873	0	1	1	1	2	2	3.27253777737524
3	102616	8:50:35	7	47	2499	2	1	1	1	2	2	3.39776625612645
3	102616	8:50:35	7	19	2517	1	1	1	1	2	2	3.40088321554836
3	102616	8:50:35	7	44	2741	2	1	1	1	2	2	3.4379090355395
3	102616	8:50:35	7	14	395	2	2	1	1	2	2	2.59659709562646
3	102616	8:50:35	7	8	670	1	2	1	1	2	2	2.82607480270083
3	102616	8:50:35	7	25	749	1	2	1	1	2	2	2.87448181769947
3	102616	8:50:35	7	37	831	0	2	1	1	2	2	2.91960102378411
3	102616	8:50:35	7	17	832	2	2	1	1	2	2	2.92012332629072
3	102616	8:50:35	7	32	994	2	2	1	1	2	2	2.99738638439731
3	102616	8:50:35	7	34	1028	1	2	1	1	2	2	3.01199311465926
3	102616	8:50:35	7	36	1056	0	2	1	1	2	2	3.02366391819779
3	102616	8:50:35	7	18	2271	0	2	1	1	2	2	3.35621713421974
1	103116	8:24:48	8	17	231	2	0	1	1	1	1	2.36361197989214
1	103116	8:24:48	8	45	441	2	0	1	1	1	1	2.64443858946784
1	103116	8:24:48	8	4	592	2	0	1	1	1	1	2.77232170672292
1	103116	8:24:48	8	42	672	0	0	1	1	1	1	2.82736927305383
1	103116	8:24:48	8	6	689	0	0	1	1	1	1	2.83821922190763
1	103116	8:24:48	8	16	746	0	0	1	1	1	1	2.87273882747267
1	103116	8:24:48	8	41	825	1	0	1	1	1	1	2.91645394854993
1	103116	8:24:48	8	25	1012	1	0	1	1	1	1	3.00518051250378
1	103116	8:24:48	8	14	198	2	1	1	1	1	1	2.29666519026153
1	103116	8:24:48	8	30	232	2	1	1	1	1	1	2.3654879848909
1	103116	8:24:48	8	35	232	2	1	1	1	1	1	2.3654879848909
1	103116	8:24:48	8	28	371	2	1	1	1	1	1	2.56937390961505
1	103116	8:24:48	8	3	489	2	1	1	1	1	1	2.68930885912362
1	103116	8:24:48	8	47	513	2	1	1	1	1	1	2.71011736511182
1	103116	8:24:48	8	2	567	0	1	1	1	1	1	2.75358305889291
1	103116	8:24:48	8	36	582	2	1	1	1	1	1	2.76492298464989
1	103116	8:24:48	8	9	591	0	1	1	1	1	1	2.77158748088126
1	103116	8:24:48	8	24	591	0	1	1	1	1	1	2.77158748088126
1	103116	8:24:48	8	40	600	2	1	1	1	1	1	2.77815125038364
1	103116	8:24:48	8	11	602	0	1	1	1	1	1	2.77959649125782
1	103116	8:24:48	8	18	619	0	1	1	1	1	1	2.79169064902012
1	103116	8:24:48	8	32	658	0	1	1	1	1	1	2.81822589361396
1	103116	8:24:48	8	37	686	0	1	1	1	1	1	2.83632411570675
1	103116	8:24:48	8	38	719	2	1	1	1	1	1	2.85672889038288
1	103116	8:24:48	8	22	921	0	1	1	1	1	1	2.96425963019685
1	103116	8:24:48	8	34	927	0	1	1	1	1	1	2.9670797341445
1	103116	8:24:48	8	21	977	1	1	1	1	1	1	2.98989456371877
1	103116	8:24:48	8	10	978	1	1	1	1	1	1	2.9903388547876
1	103116	8:24:48	8	20	991	0	1	1	1	1	1	2.99607365448528
1	103116	8:24:48	8	43	1005	1	1	1	1	1	1	3.00216606175651
1	103116	8:24:48	8	46	1008	1	1	1	1	1	1	3.00346053210951
1	103116	8:24:48	8	19	1051	1	1	1	1	1	1	3.02160271602824
1	103116	8:24:48	8	5	1091	1	1	1	1	1	1	3.03782475058834
1	103116	8:24:48	8	29	1389	1	1	1	1	1	1	3.14270224573762
1	103116	8:24:48	8	44	1400	2	1	1	1	1	1	3.14612803567824
1	103116	8:24:48	8	23	1450	0	1	1	1	1	1	3.16136800223497
1	103116	8:24:48	8	7	1665	1	1	1	1	1	1	3.22141423784234
1	103116	8:24:48	8	1	4921	1	1	1	1	1	1	3.69205336503408
1	103116	8:24:48	8	8	199	2	2	1	1	1	1	2.29885307640971
1	103116	8:24:48	8	12	545	0	2	1	1	1	1	2.73639650227664
1	103116	8:24:48	8	13	578	2	2	1	1	1	1	2.76192783842053
1	103116	8:24:48	8	15	637	0	2	1	1	1	1	2.80413943233535
1	103116	8:24:48	8	26	937	1	2	1	1	1	1	2.97173959088778
1	103116	8:24:48	8	33	968	1	2	1	1	1	1	2.98587535730839
1	103116	8:24:48	8	39	971	1	2	1	1	1	1	2.987219229908
1	103116	8:24:48	8	27	1110	0	2	1	1	1	1	3.04532297878666
1	103116	8:24:48	8	31	1896	2	2	1	1	1	1	3.27783833300205
2	103116	7:59:23	8	7	541	2	0	1	1	1	1	2.73319726510657
2	103116	7:59:23	8	15	600	0	0	1	1	1	1	2.77815125038364
2	103116	7:59:23	8	39	612	0	0	1	1	1	1	2.78675142214556
2	103116	7:59:23	8	25	1011	1	0	1	1	1	1	3.004751155591
2	103116	7:59:23	8	32	1037	0	0	1	1	1	1	3.01577875638904
2	103116	7:59:23	8	23	1040	1	0	1	1	1	1	3.01703333929878
2	103116	7:59:23	8	31	1058	1	0	1	1	1	1	3.02448566769917
2	103116	7:59:23	8	13	1143	2	0	1	1	1	1	3.05804623039528
2	103116	7:59:23	8	33	2820	2	0	1	1	1	1	3.45024910831936
2	103116	7:59:23	8	8	518	2	1	1	1	1	1	2.71432975974523
2	103116	7:59:23	8	27	565	2	1	1	1	1	1	2.75204844781944
2	103116	7:59:23	8	21	638	1	1	1	1	1	1	2.80482067872116
2	103116	7:59:23	8	41	641	1	1	1	1	1	1	2.80685802951882
2	103116	7:59:23	8	38	643	0	1	1	1	1	1	2.80821097292422
2	103116	7:59:23	8	12	672	0	1	1	1	1	1	2.82736927305383
2	103116	7:59:23	8	17	674	1	1	1	1	1	1	2.82865989653532
2	103116	7:59:23	8	6	684	2	1	1	1	1	1	2.83505610172012
2	103116	7:59:23	8	35	717	2	1	1	1	1	1	2.8555191556678
2	103116	7:59:23	8	18	725	2	1	1	1	1	1	2.86033800657099
2	103116	7:59:23	8	47	887	1	1	1	1	1	1	2.94792361983173
2	103116	7:59:23	8	34	951	1	1	1	1	1	1	2.97818051693741
2	103116	7:59:23	8	26	1008	2	1	1	1	1	1	3.00346053210951
2	103116	7:59:23	8	46	1012	1	1	1	1	1	1	3.00518051250378
2	103116	7:59:23	8	43	1023	2	1	1	1	1	1	3.00987563371216
2	103116	7:59:23	8	5	1033	2	1	1	1	1	1	3.01410032151962
2	103116	7:59:23	8	44	1052	1	1	1	1	1	1	3.02201573981772
2	103116	7:59:23	8	2	1073	0	1	1	1	1	1	3.03059972196595
2	103116	7:59:23	8	16	1087	1	1	1	1	1	1	3.03622954408629
2	103116	7:59:23	8	1	1104	1	1	1	1	1	1	3.04296907339318
2	103116	7:59:23	8	24	1166	2	1	1	1	1	1	3.066698550423
2	103116	7:59:23	8	22	1166	0	1	1	1	1	1	3.066698550423
2	103116	7:59:23	8	30	1167	0	1	1	1	1	1	3.06707085604537
2	103116	7:59:23	8	11	1169	0	1	1	1	1	1	3.06781451116184
2	103116	7:59:23	8	3	1215	2	1	1	1	1	1	3.08457627793433
2	103116	7:59:23	8	28	1381	1	1	1	1	1	1	3.14019367857863
2	103116	7:59:23	8	14	1385	0	1	1	1	1	1	3.14144977340047
2	103116	7:59:23	8	36	1422	0	1	1	1	1	1	3.15289959639375
2	103116	7:59:23	8	45	2811	0	1	1	1	1	1	3.44886084560744
2	103116	7:59:23	8	10	598	2	2	1	1	1	1	2.77670118398841
2	103116	7:59:23	8	37	602	0	2	1	1	1	1	2.77959649125782
2	103116	7:59:23	8	19	620	2	2	1	1	1	1	2.79239168949825
2	103116	7:59:23	8	29	669	1	2	1	1	1	1	2.82542611776782
2	103116	7:59:23	8	20	836	1	2	1	1	1	1	2.92220627743902
2	103116	7:59:23	8	42	1039	0	2	1	1	1	1	3.01661554755718
2	103116	7:59:23	8	4	1041	0	2	1	1	1	1	3.01745072951054
2	103116	7:59:23	8	40	1112	1	2	1	1	1	1	3.04610478724604
2	103116	7:59:23	8	9	1798	2	2	1	1	1	1	3.25478968739721
3	103116	8:44:59	8	28	388	2	0	1	1	1	1	2.58883172559421
3	103116	8:44:59	8	5	700	2	0	1	1	1	1	2.84509804001426
3	103116	8:44:59	8	22	868	1	0	1	1	1	1	2.93851972517649
3	103116	8:44:59	8	31	991	0	0	1	1	1	1	2.99607365448528
3	103116	8:44:59	8	37	1064	1	0	1	1	1	1	3.02694162795903
3	103116	8:44:59	8	29	1089	0	0	1	1	1	1	3.03702787975578
3	103116	8:44:59	8	47	1106	1	0	1	1	1	1	3.04375512696868
3	103116	8:44:59	8	9	3233	0	0	1	1	1	1	3.50960570461156
3	103116	8:44:59	8	14	380	2	1	1	1	1	1	2.57978359661681
3	103116	8:44:59	8	4	437	0	1	1	1	1	1	2.64048143697042
3	103116	8:44:59	8	27	516	2	1	1	1	1	1	2.71264970162721
3	103116	8:44:59	8	13	572	0	1	1	1	1	1	2.75739602879302
3	103116	8:44:59	8	11	635	1	1	1	1	1	1	2.80277372529198
3	103116	8:44:59	8	6	637	0	1	1	1	1	1	2.80413943233535
3	103116	8:44:59	8	24	673	2	1	1	1	1	1	2.82801506422398
3	103116	8:44:59	8	26	681	2	1	1	1	1	1	2.83314711191279
3	103116	8:44:59	8	38	725	2	1	1	1	1	1	2.86033800657099
3	103116	8:44:59	8	46	744	0	1	1	1	1	1	2.87157293554588
3	103116	8:44:59	8	25	802	2	1	1	1	1	1	2.90417436828416
3	103116	8:44:59	8	42	818	2	1	1	1	1	1	2.91275330367132
3	103116	8:44:59	8	23	857	1	1	1	1	1	1	2.9329808219232
3	103116	8:44:59	8	20	898	2	1	1	1	1	1	2.9532763366673
3	103116	8:44:59	8	35	902	1	1	1	1	1	1	2.95520653754194
3	103116	8:44:59	8	1	978	1	1	1	1	1	1	2.9903388547876
3	103116	8:44:59	8	21	995	1	1	1	1	1	1	2.99782308074573
3	103116	8:44:59	8	2	1007	0	1	1	1	1	1	3.00302947055362
3	103116	8:44:59	8	19	1031	1	1	1	1	1	1	3.01325866528352
3	103116	8:44:59	8	16	1035	1	1	1	1	1	1	3.01494034979294
3	103116	8:44:59	8	17	1043	0	1	1	1	1	1	3.01828430842653
3	103116	8:44:59	8	45	1107	1	1	1	1	1	1	3.04414762087872
3	103116	8:44:59	8	40	1120	1	1	1	1	1	1	3.04921802267018
3	103116	8:44:59	8	41	1121	0	1	1	1	1	1	3.04960561259497
3	103116	8:44:59	8	33	1133	1	1	1	1	1	1	3.0542299098634
3	103116	8:44:59	8	34	1155	0	1	1	1	1	1	3.06258198422816
3	103116	8:44:59	8	44	1168	0	1	1	1	1	1	3.06744284277638
3	103116	8:44:59	8	43	1188	1	1	1	1	1	1	3.07481644064517
3	103116	8:44:59	8	15	1214	0	1	1	1	1	1	3.08421868673924
3	103116	8:44:59	8	36	1274	0	1	1	1	1	1	3.10516942799933
3	103116	8:44:59	8	3	1348	2	1	1	1	1	1	3.1296898921993
3	103116	8:44:59	8	39	852	0	2	1	1	1	1	2.9304395947667
3	103116	8:44:59	8	32	949	2	2	1	1	1	1	2.97726621242729
3	103116	8:44:59	8	18	1025	2	2	1	1	1	1	3.01072386539177
3	103116	8:44:59	8	30	1093	1	2	1	1	1	1	3.0386201619497
3	103116	8:44:59	8	12	1101	0	2	1	1	1	1	3.04178731897175
3	103116	8:44:59	8	10	1158	1	2	1	1	1	1	3.06370855939142
3	103116	8:44:59	8	8	1488	1	2	1	1	1	1	3.17260293120986
1	112116	8:29:59	9		135	1	0	2	2	2	2	2.13033376849501
1	112116	8:29:59	9		207	2	0	2	2	2	2	2.31597034545692
1	112116	8:29:59	9		287	2	0	2	2	2	2	2.45788189673399
1	112116	8:29:59	9		487	0	0	2	2	2	2	2.68752896121463
1	112116	8:29:59	9		1062	1	0	2	2	2	2	3.02612451674545
1	112116	8:29:59	9		1072	1	0	2	2	2	2	3.03019478535675
1	112116	8:29:59	9		1173	0	0	2	2	2	2	3.06929801211553
1	112116	8:29:59	9		1255	0	0	2	2	2	2	3.09864372581706
1	112116	8:29:59	9		106	1	1	2	2	2	2	2.02530586526477
1	112116	8:29:59	9		361	2	1	2	2	2	2	2.55750720190566
1	112116	8:29:59	9		379	2	1	2	2	2	2	2.57863920996807
1	112116	8:29:59	9		394	1	1	2	2	2	2	2.59549622182557
1	112116	8:29:59	9		401	2	1	2	2	2	2	2.60314437262018
1	112116	8:29:59	9		500	0	1	2	2	2	2	2.69897000433602
1	112116	8:29:59	9		503	2	1	2	2	2	2	2.70156798505593
1	112116	8:29:59	9		506	2	1	2	2	2	2	2.7041505168398
1	112116	8:29:59	9		567	1	1	2	2	2	2	2.75358305889291
1	112116	8:29:59	9		586	2	1	2	2	2	2	2.76789761601809
1	112116	8:29:59	9		588	2	1	2	2	2	2	2.76937732607614
1	112116	8:29:59	9		603	0	1	2	2	2	2	2.78031731214015
1	112116	8:29:59	9		610	0	1	2	2	2	2	2.78532983501077
1	112116	8:29:59	9		618	1	1	2	2	2	2	2.79098847508882
1	112116	8:29:59	9		956	1	1	2	2	2	2	2.9804578922761
1	112116	8:29:59	9		969	1	1	2	2	2	2	2.98632377705077
1	112116	8:29:59	9		1057	1	1	2	2	2	2	3.02407498730743
1	112116	8:29:59	9		1070	0	1	2	2	2	2	3.02938377768521
1	112116	8:29:59	9		1097	0	1	2	2	2	2	3.04020662757471
1	112116	8:29:59	9		1129	1	1	2	2	2	2	3.05269394192497
1	112116	8:29:59	9		1142	1	1	2	2	2	2	3.05766610390983
1	112116	8:29:59	9		1156	1	1	2	2	2	2	3.06295783408451
1	112116	8:29:59	9		1185	0	1	2	2	2	2	3.07371835034612
1	112116	8:29:59	9		1252	0	1	2	2	2	2	3.09760432887441
1	112116	8:29:59	9		1430	2	1	2	2	2	2	3.15533603746506
1	112116	8:29:59	9		1801	0	1	2	2	2	2	3.25551371281953
1	112116	8:29:59	9		3024	0	1	2	2	2	2	3.48058178682917
1	112116	8:29:59	9		3761	2	1	2	2	2	2	3.5753033334224
1	112116	8:29:59	9		5478	0	1	2	2	2	2	3.73862202791794
1	112116	8:29:59	9		423	2	2	2	2	2	2	2.62634036737504
1	112116	8:29:59	9		602	2	2	2	2	2	2	2.77959649125782
1	112116	8:29:59	9		629	0	2	2	2	2	2	2.79865064544527
1	112116	8:29:59	9		698	0	2	2	2	2	2	2.84385542262316
1	112116	8:29:59	9		1006	1	2	2	2	2	2	3.00259798071991
1	112116	8:29:59	9		1176	0	2	2	2	2	2	3.07040732174012
1	112116	8:29:59	9		1792	2	2	2	2	2	2	3.25333800532611
1	112116	8:29:59	9		5064	1	2	2	2	2	2	3.7044936970093
2	112116	8:12:14	9		619	1	0	2	2	2	2	2.79169064902012
2	112116	8:12:14	9		621	0	0	2	2	2	2	2.79309160017658
2	112116	8:12:14	9		647	1	0	2	2	2	2	2.8109042806687
2	112116	8:12:14	9		663	2	0	2	2	2	2	2.82151352840477
2	112116	8:12:14	9		784	0	0	2	2	2	2	2.89431606268444
2	112116	8:12:14	9		1038	0	0	2	2	2	2	3.01619735351244
2	112116	8:12:14	9		1078	2	0	2	2	2	2	3.03261876085072
2	112116	8:12:14	9		1799	2	0	2	2	2	2	3.25503116334555
2	112116	8:12:14	9		586	0	1	2	2	2	2	2.76789761601809
2	112116	8:12:14	9		593	2	1	2	2	2	2	2.77305469336426
2	112116	8:12:14	9		626	1	1	2	2	2	2	2.79657433321043
2	112116	8:12:14	9		645	2	1	2	2	2	2	2.80955971463527
2	112116	8:12:14	9		876	2	1	2	2	2	2	2.94250410616808
2	112116	8:12:14	9		882	2	1	2	2	2	2	2.94546858513182
2	112116	8:12:14	9		920	1	1	2	2	2	2	2.96378782734556
2	112116	8:12:14	9		936	0	1	2	2	2	2	2.97127584873811
2	112116	8:12:14	9		974	2	1	2	2	2	2	2.98855895687862
2	112116	8:12:14	9		975	2	1	2	2	2	2	2.98900461569854
2	112116	8:12:14	9		989	0	1	2	2	2	2	2.99519629159718
2	112116	8:12:14	9		994	0	1	2	2	2	2	2.99738638439731
2	112116	8:12:14	9		996	1	1	2	2	2	2	2.9982593384237
2	112116	8:12:14	9		999	1	1	2	2	2	2	2.99956548822598
2	112116	8:12:14	9		1032	0	1	2	2	2	2	3.01367969729119
2	112116	8:12:14	9		1037	1	1	2	2	2	2	3.01577875638904
2	112116	8:12:14	9		1053	0	1	2	2	2	2	3.02242837118549
2	112116	8:12:14	9		1095	1	1	2	2	2	2	3.03941411917614
2	112116	8:12:14	9		1104	1	1	2	2	2	2	3.04296907339318
2	112116	8:12:14	9		1112	1	1	2	2	2	2	3.04610478724604
2	112116	8:12:14	9		1120	1	1	2	2	2	2	3.04921802267018
2	112116	8:12:14	9		1139	0	1	2	2	2	2	3.0565237240791
2	112116	8:12:14	9		1198	0	1	2	2	2	2	3.07845681805329
2	112116	8:12:14	9		1328	1	1	2	2	2	2	3.123198075032
2	112116	8:12:14	9		1453	2	1	2	2	2	2	3.16226561429802
2	112116	8:12:14	9		1648	2	1	2	2	2	2	3.2169572073611
2	112116	8:12:14	9		1834	2	1	2	2	2	2	3.263399331334
2	112116	8:12:14	9		1927	0	1	2	2	2	2	3.28488171465545
2	112116	8:12:14	9		2275	0	1	2	2	2	2	3.35698140099313
2	112116	8:12:14	9		5191	1	1	2	2	2	2	3.71525102887885
2	112116	8:12:14	9		626	2	2	2	2	2	2	2.79657433321043
2	112116	8:12:14	9		680	2	2	2	2	2	2	2.83250891270624
2	112116	8:12:14	9		769	2	2	2	2	2	2	2.88592633980143
2	112116	8:12:14	9		973	0	2	2	2	2	2	2.98811284026835
2	112116	8:12:14	9		980	0	2	2	2	2	2	2.99122607569249
2	112116	8:12:14	9		1017	1	2	2	2	2	2	3.00732095292274
2	112116	8:12:14	9		1039	1	2	2	2	2	2	3.01661554755718
2	112116	8:12:14	9		1053	1	2	2	2	2	2	3.02242837118549
2	112116	8:12:14	9		1369	0	2	2	2	2	2	3.13640344813399
3	112116	8:45:03	9		162	2	0	2	2	2	2	2.20951501454263
3	112116	8:45:03	9		317	2	0	2	2	2	2	2.50105926221775
3	112116	8:45:03	9		411	2	0	2	2	2	2	2.61384182187607
3	112116	8:45:03	9		643	1	0	2	2	2	2	2.80821097292422
3	112116	8:45:03	9		653	0	0	2	2	2	2	2.81491318127507
3	112116	8:45:03	9		824	1	0	2	2	2	2	2.91592721169712
3	112116	8:45:03	9		1090	1	0	2	2	2	2	3.03742649794062
3	112116	8:45:03	9		1093	0	0	2	2	2	2	3.0386201619497
3	112116	8:45:03	9		139	2	1	2	2	2	2	2.1430148002541
3	112116	8:45:03	9		175	2	1	2	2	2	2	2.24303804868629
3	112116	8:45:03	9		377	0	1	2	2	2	2	2.57634135020579
3	112116	8:45:03	9		381	0	1	2	2	2	2	2.58092497567562
3	112116	8:45:03	9		449	2	1	2	2	2	2	2.65224634100332
3	112116	8:45:03	9		533	2	1	2	2	2	2	2.72672720902657
3	112116	8:45:03	9		539	0	1	2	2	2	2	2.73158876518674
3	112116	8:45:03	9		688	1	1	2	2	2	2	2.83758843823551
3	112116	8:45:03	9		700	2	1	2	2	2	2	2.84509804001426
3	112116	8:45:03	9		729	2	1	2	2	2	2	2.86272752831797
3	112116	8:45:03	9		771	0	1	2	2	2	2	2.88705437805096
3	112116	8:45:03	9		794	0	1	2	2	2	2	2.8998205024271
3	112116	8:45:03	9		895	2	1	2	2	2	2	2.95182303531591
3	112116	8:45:03	9		908	2	1	2	2	2	2	2.95808584852109
3	112116	8:45:03	9		909	2	1	2	2	2	2	2.95856388322197
3	112116	8:45:03	9		960	1	1	2	2	2	2	2.98227123303957
3	112116	8:45:03	9		1035	1	1	2	2	2	2	3.01494034979294
3	112116	8:45:03	9		1040	1	1	2	2	2	2	3.01703333929878
3	112116	8:45:03	9		1043	1	1	2	2	2	2	3.01828430842653
3	112116	8:45:03	9		1051	1	1	2	2	2	2	3.02160271602824
3	112116	8:45:03	9		1090	0	1	2	2	2	2	3.03742649794062
3	112116	8:45:03	9		1101	1	1	2	2	2	2	3.04178731897175
3	112116	8:45:03	9		1108	0	1	2	2	2	2	3.04453976039241
3	112116	8:45:03	9		1111	0	1	2	2	2	2	3.04571405894087
3	112116	8:45:03	9		1133	1	1	2	2	2	2	3.0542299098634
3	112116	8:45:03	9		1174	2	1	2	2	2	2	3.0696680969116
3	112116	8:45:03	9		1245	1	1	2	2	2	2	3.09516935143176
3	112116	8:45:03	9		1511	1	1	2	2	2	2	3.17926446433903
3	112116	8:45:03	9		1530	0	1	2	2	2	2	3.1846914308176
3	112116	8:45:03	9		1676	0	1	2	2	2	2	3.22427401429426
3	112116	8:45:03	9		2509	1	1	2	2	2	2	3.39950066131461
3	112116	8:45:03	9		292	0	2	2	2	2	2	2.46538285144842
3	112116	8:45:03	9		425	2	2	2	2	2	2	2.62838893005031
3	112116	8:45:03	9		671	2	2	2	2	2	2	2.82672252016899
3	112116	8:45:03	9		777	2	2	2	2	2	2	2.89042101880091
3	112116	8:45:03	9		997	1	2	2	2	2	2	2.99869515831166
3	112116	8:45:03	9		1008	1	2	2	2	2	2	3.00346053210951
3	112116	8:45:03	9		1058	1	2	2	2	2	2	3.02448566769917
3	112116	8:45:03	9		1122	0	2	2	2	2	2	3.04999285692014
1	112316	8:25:24	10		525	2	0	2	2	1	1	2.72015930340596
1	112316	8:25:24	10		561	2	0	2	2	1	1	2.74896286125616
1	112316	8:25:24	10		580	2	0	2	2	1	1	2.76342799356294
1	112316	8:25:24	10		1006	1	0	2	2	1	1	3.00259798071991
1	112316	8:25:24	10		1020	0	0	2	2	1	1	3.00860017176192
1	112316	8:25:24	10		1071	1	0	2	2	1	1	3.02978947083186
1	112316	8:25:24	10		1083	0	0	2	2	1	1	3.03462845662532
1	112316	8:25:24	10		1151	0	0	2	2	1	1	3.06107532362979
1	112316	8:25:24	10		1678	1	0	2	2	1	1	3.22479195649268
1	112316	8:25:24	10		222	2	1	2	2	1	1	2.34635297445064
1	112316	8:25:24	10		251	2	1	2	2	1	1	2.39967372148104
1	112316	8:25:24	10		459	0	1	2	2	1	1	2.66181268553726
1	112316	8:25:24	10		540	0	1	2	2	1	1	2.73239375982297
1	112316	8:25:24	10		540	2	1	2	2	1	1	2.73239375982297
1	112316	8:25:24	10		549	2	1	2	2	1	1	2.73957234445009
1	112316	8:25:24	10		576	2	1	2	2	1	1	2.76042248342321
1	112316	8:25:24	10		627	2	1	2	2	1	1	2.79726754083072
1	112316	8:25:24	10		702	0	1	2	2	1	1	2.84633711212981
1	112316	8:25:24	10		923	0	1	2	2	1	1	2.96520170102591
1	112316	8:25:24	10		961	0	1	2	2	1	1	2.98272338766855
1	112316	8:25:24	10		981	1	1	2	2	1	1	2.99166900737995
1	112316	8:25:24	10		981	1	1	2	2	1	1	2.99166900737995
1	112316	8:25:24	10		999	0	1	2	2	1	1	2.99956548822598
1	112316	8:25:24	10		1021	1	1	2	2	1	1	3.00902574208691
1	112316	8:25:24	10		1036	1	1	2	2	1	1	3.01535975540921
1	112316	8:25:24	10		1039	0	1	2	2	1	1	3.01661554755718
1	112316	8:25:24	10		1055	1	1	2	2	1	1	3.02325245963371
1	112316	8:25:24	10		1062	0	1	2	2	1	1	3.02612451674545
1	112316	8:25:24	10		1077	1	1	2	2	1	1	3.03221570329798
1	112316	8:25:24	10		1082	1	1	2	2	1	1	3.03422726077055
1	112316	8:25:24	10		1084	0	1	2	2	1	1	3.03502928220237
1	112316	8:25:24	10		1103	1	1	2	2	1	1	3.04257551244019
1	112316	8:25:24	10		1142	0	1	2	2	1	1	3.05766610390983
1	112316	8:25:24	10		1157	0	1	2	2	1	1	3.06333335895175
1	112316	8:25:24	10		1196	1	1	2	2	1	1	3.07773117965239
1	112316	8:25:24	10		1262	1	1	2	2	1	1	3.10105935490812
1	112316	8:25:24	10		1438	1	1	2	2	1	1	3.15775888604686
1	112316	8:25:24	10		214	2	2	2	2	1	1	2.33041377334919
1	112316	8:25:24	10		392	2	2	2	2	1	1	2.59328606702046
1	112316	8:25:24	10		468	0	2	2	2	1	1	2.67024585307412
1	112316	8:25:24	10		512	2	2	2	2	1	1	2.70926996097583
1	112316	8:25:24	10		1005	1	2	2	2	1	1	3.00216606175651
1	112316	8:25:24	10		1011	1	2	2	2	1	1	3.004751155591
1	112316	8:25:24	10		1058	0	2	2	2	1	1	3.02448566769917
1	112316	8:25:24	10		1091	0	2	2	2	1	1	3.03782475058834
1	112316	8:25:24	10		1173	1	2	2	2	1	1	3.06929801211553
2	112316	8:09:21	10		744	1	0	2	2	1	1	2.87157293554588
2	112316	8:09:21	10		820	1	0	2	2	1	1	2.91381385238372
2	112316	8:09:21	10		963	1	0	2	2	1	1	2.98362628712453
2	112316	8:09:21	10		978	0	0	2	2	1	1	2.9903388547876
2	112316	8:09:21	10		1022	0	0	2	2	1	1	3.00945089579869
2	112316	8:09:21	10		1109	2	0	2	2	1	1	3.04493154614916
2	112316	8:09:21	10		1374	2	0	2	2	1	1	3.13798673272353
2	112316	8:09:21	10		1380	0	0	2	2	1	1	3.13987908640124
2	112316	8:09:21	10		608	0	1	2	2	1	1	2.78390357927274
2	112316	8:09:21	10		682	2	1	2	2	1	1	2.83378437465648
2	112316	8:09:21	10		690	1	1	2	2	1	1	2.83884909073726
2	112316	8:09:21	10		692	1	1	2	2	1	1	2.84010609445676
2	112316	8:09:21	10		785	2	1	2	2	1	1	2.89486965674525
2	112316	8:09:21	10		810	2	1	2	2	1	1	2.90848501887865
2	112316	8:09:21	10		928	0	1	2	2	1	1	2.96754797621886
2	112316	8:09:21	10		948	1	1	2	2	1	1	2.97680833733807
2	112316	8:09:21	10		981	2	1	2	2	1	1	2.99166900737995
2	112316	8:09:21	10		1002	0	1	2	2	1	1	3.00086772153123
2	112316	8:09:21	10		1008	0	1	2	2	1	1	3.00346053210951
2	112316	8:09:21	10		1074	0	1	2	2	1	1	3.03100428136354
2	112316	8:09:21	10		1089	0	1	2	2	1	1	3.03702787975578
2	112316	8:09:21	10		1100	1	1	2	2	1	1	3.04139268515822
2	112316	8:09:21	10		1127	2	1	2	2	1	1	3.05192391604611
2	112316	8:09:21	10		1138	1	1	2	2	1	1	3.05614226205905
2	112316	8:09:21	10		1140	2	1	2	2	1	1	3.05690485133647
2	112316	8:09:21	10		1142	1	1	2	2	1	1	3.05766610390983
2	112316	8:09:21	10		1175	1	1	2	2	1	1	3.07003786660776
2	112316	8:09:21	10		1274	0	1	2	2	1	1	3.10516942799933
2	112316	8:09:21	10		1318	1	1	2	2	1	1	3.11991541025799
2	112316	8:09:21	10		1320	0	1	2	2	1	1	3.12057393120585
2	112316	8:09:21	10		1510	1	1	2	2	1	1	3.17897694729317
2	112316	8:09:21	10		1514	2	1	2	2	1	1	3.18012587516405
2	112316	8:09:21	10		1554	2	1	2	2	1	1	3.1914510144649
2	112316	8:09:21	10		1708	1	1	2	2	1	1	3.23248786635299
2	112316	8:09:21	10		1740	2	1	2	2	1	1	3.2405492482826
2	112316	8:09:21	10		1956	0	1	2	2	1	1	3.29136885045158
2	112316	8:09:21	10		2114	0	1	2	2	1	1	3.32510498297141
2	112316	8:09:21	10		3588	0	1	2	2	1	1	3.55485243437205
2	112316	8:09:21	10		785	2	2	2	2	1	1	2.89486965674525
2	112316	8:09:21	10		1063	0	2	2	2	1	1	3.0265332645233
2	112316	8:09:21	10		1243	1	2	2	2	1	1	3.09447112864164
2	112316	8:09:21	10		1256	0	2	2	2	1	1	3.09898963940118
2	112316	8:09:21	10		1372	2	2	2	2	1	1	3.13735411137073
2	112316	8:09:21	10		2032	1	2	2	2	1	1	3.30792370361188
2	112316	8:09:21	10		2210	0	2	2	2	1	1	3.34439227368511
2	112316	8:09:21	10		2627	1	2	2	2	1	1	3.41946007278607
2	112316	8:09:21	10		3424	2	2	2	2	1	1	3.53453375600512
3	112316	8:41:32	10		491	2	0	2	2	1	1	2.69108149212297
3	112316	8:41:32	10		631	0	0	2	2	1	1	2.80002935924413
3	112316	8:41:32	10		943	1	0	2	2	1	1	2.97451169273733
3	112316	8:41:32	10		1060	1	0	2	2	1	1	3.02530586526477
3	112316	8:41:32	10		1070	1	0	2	2	1	1	3.02938377768521
3	112316	8:41:32	10		1085	0	0	2	2	1	1	3.03542973818455
3	112316	8:41:32	10		1216	0	0	2	2	1	1	3.08493357493672
3	112316	8:41:32	10		1255	2	0	2	2	1	1	3.09864372581706
3	112316	8:41:32	10		3560	2	0	2	2	1	1	3.55144999797288
3	112316	8:41:32	10		201	2	1	2	2	1	1	2.30319605742049
3	112316	8:41:32	10		261	2	1	2	2	1	1	2.41664050733828
3	112316	8:41:32	10		306	2	1	2	2	1	1	2.48572142648158
3	112316	8:41:32	10		308	2	1	2	2	1	1	2.48855071650044
3	112316	8:41:32	10		493	0	1	2	2	1	1	2.69284691927723
3	112316	8:41:32	10		503	2	1	2	2	1	1	2.70156798505593
3	112316	8:41:32	10		621	1	1	2	2	1	1	2.79309160017658
3	112316	8:41:32	10		635	1	1	2	2	1	1	2.80277372529198
3	112316	8:41:32	10		642	2	1	2	2	1	1	2.80753502806885
3	112316	8:41:32	10		711	0	1	2	2	1	1	2.85186960072977
3	112316	8:41:32	10		793	2	1	2	2	1	1	2.8992731873176
3	112316	8:41:32	10		937	1	1	2	2	1	1	2.97173959088778
3	112316	8:41:32	10		948	1	1	2	2	1	1	2.97680833733807
3	112316	8:41:32	10		988	1	1	2	2	1	1	2.99475694458763
3	112316	8:41:32	10		1014	0	1	2	2	1	1	3.00603795499732
3	112316	8:41:32	10		1044	2	1	2	2	1	1	3.01870049866624
3	112316	8:41:32	10		1070	0	1	2	2	1	1	3.02938377768521
3	112316	8:41:32	10		1071	1	1	2	2	1	1	3.02978947083186
3	112316	8:41:32	10		1076	0	1	2	2	1	1	3.03181227133037
3	112316	8:41:32	10		1076	0	1	2	2	1	1	3.03181227133037
3	112316	8:41:32	10		1141	0	1	2	2	1	1	3.05728564441821
3	112316	8:41:32	10		1174	0	1	2	2	1	1	3.0696680969116
3	112316	8:41:32	10		1218	0	1	2	2	1	1	3.08564728829686
3	112316	8:41:32	10		1234	1	1	2	2	1	1	3.09131515969722
3	112316	8:41:32	10		1325	0	1	2	2	1	1	3.12221587827283
3	112316	8:41:32	10		1660	1	1	2	2	1	1	3.22010808804006
3	112316	8:41:32	10		2651	1	1	2	2	1	1	3.42340972773309
3	112316	8:41:32	10		276	2	2	2	2	1	1	2.44090908206522
3	112316	8:41:32	10		344	0	2	2	2	1	1	2.53655844257153
3	112316	8:41:32	10		780	0	2	2	2	1	1	2.89209460269048
3	112316	8:41:32	10		957	1	2	2	2	1	1	2.98091193777684
3	112316	8:41:32	10		980	2	2	2	2	1	1	2.99122607569249
3	112316	8:41:32	10		1001	1	2	2	2	1	1	3.00043407747932
3	112316	8:41:32	10		1001	1	2	2	2	1	1	3.00043407747932
3	112316	8:41:32	10		1074	0	2	2	2	1	1	3.03100428136354
3	112316	8:41:32	10		1181	2	2	2	2	1	1	3.07224989761351
1	112716	8:09:56	11		140	0	0	2	2	1	1	2.14612803567824
1	112716	8:09:56	11		395	2	0	2	2	1	1	2.59659709562646
1	112716	8:09:56	11		655	0	0	2	2	1	1	2.81624129999178
1	112716	8:09:56	11		757	2	0	2	2	1	1	2.87909587950007
1	112716	8:09:56	11		1066	1	0	2	2	1	1	3.02775720469055
1	112716	8:09:56	11		1155	1	0	2	2	1	1	3.06258198422816
1	112716	8:09:56	11		1553	0	0	2	2	1	1	3.19117145572856
1	112716	8:09:56	11		1571	1	0	2	2	1	1	3.19617618503997
1	112716	8:09:56	11		1698	2	0	2	2	1	1	3.22993768590793
1	112716	8:09:56	11		271	2	1	2	2	1	1	2.43296929087441
1	112716	8:09:56	11		299	2	1	2	2	1	1	2.47567118832443
1	112716	8:09:56	11		445	2	1	2	2	1	1	2.64836001098093
1	112716	8:09:56	11		455	2	1	2	2	1	1	2.65801139665711
1	112716	8:09:56	11		536	2	1	2	2	1	1	2.72916478969277
1	112716	8:09:56	11		551	0	1	2	2	1	1	2.74115159885178
1	112716	8:09:56	11		566	0	1	2	2	1	1	2.75281643118827
1	112716	8:09:56	11		580	2	1	2	2	1	1	2.76342799356294
1	112716	8:09:56	11		621	0	1	2	2	1	1	2.79309160017658
1	112716	8:09:56	11		656	0	1	2	2	1	1	2.81690383937566
1	112716	8:09:56	11		776	1	1	2	2	1	1	2.88986172125819
1	112716	8:09:56	11		780	0	1	2	2	1	1	2.89209460269048
1	112716	8:09:56	11		791	1	1	2	2	1	1	2.89817648349768
1	112716	8:09:56	11		1028	1	1	2	2	1	1	3.01199311465926
1	112716	8:09:56	11		1048	1	1	2	2	1	1	3.02036128264771
1	112716	8:09:56	11		1092	0	1	2	2	1	1	3.03822263836872
1	112716	8:09:56	11		1152	1	1	2	2	1	1	3.06145247908719
1	112716	8:09:56	11		1169	1	1	2	2	1	1	3.06781451116184
1	112716	8:09:56	11		1233	1	1	2	2	1	1	3.09096307659573
1	112716	8:09:56	11		1408	1	1	2	2	1	1	3.14860265480609
1	112716	8:09:56	11		1684	2	1	2	2	1	1	3.22634208716363
1	112716	8:09:56	11		1694	2	1	2	2	1	1	3.22891340599469
1	112716	8:09:56	11		2073	0	1	2	2	1	1	3.31659930209386
1	112716	8:09:56	11		2789	0	1	2	2	1	1	3.44544851426605
1	112716	8:09:56	11		3488	0	1	2	2	1	1	3.54257647626053
1	112716	8:09:56	11		5077	1	1	2	2	1	1	3.70560716340461
1	112716	8:09:56	11		5462	1	1	2	2	1	1	3.73735169580371
1	112716	8:09:56	11		463	2	2	2	2	1	1	2.66558099101795
1	112716	8:09:56	11		503	2	2	2	2	1	1	2.70156798505593
1	112716	8:09:56	11		648	0	2	2	2	1	1	2.81157500587059
1	112716	8:09:56	11		1127	1	2	2	2	1	1	3.05192391604611
1	112716	8:09:56	11		1251	1	2	2	2	1	1	3.09725730969342
1	112716	8:09:56	11		1819	1	2	2	2	1	1	3.25983269906348
1	112716	8:09:56	11		2304	2	2	2	2	1	1	3.36248247475117
1	112716	8:09:56	11		2320	0	2	2	2	1	1	3.3654879848909
2	112716	7:49:41	11		845	2	0	2	2	1	1	2.92685670894969
2	112716	7:49:41	11		2046	2	0	2	2	1	1	3.31090562937614
2	112716	7:49:41	11		3824	0	0	2	2	1	1	3.58251788360406
2	112716	7:49:41	11		3839	1	0	2	2	1	1	3.58421811211741
2	112716	7:49:41	11		5194	0	0	2	2	1	1	3.71550194529328
2	112716	7:49:41	11		5319	0	0	2	2	1	1	3.72582999032058
2	112716	7:49:41	11		794	0	1	2	2	1	1	2.8998205024271
2	112716	7:49:41	11		825	2	1	2	2	1	1	2.91645394854993
2	112716	7:49:41	11		833	2	1	2	2	1	1	2.92064500140679
2	112716	7:49:41	11		983	2	1	2	2	1	1	2.99255351783214
2	112716	7:49:41	11		1016	1	1	2	2	1	1	3.0068937079479
2	112716	7:49:41	11		1053	2	1	2	2	1	1	3.02242837118549
2	112716	7:49:41	11		1076	0	1	2	2	1	1	3.03181227133037
2	112716	7:49:41	11		1094	1	1	2	2	1	1	3.03901732199741
2	112716	7:49:41	11		1139	0	1	2	2	1	1	3.0565237240791
2	112716	7:49:41	11		1169	0	1	2	2	1	1	3.06781451116184
2	112716	7:49:41	11		1189	2	1	2	2	1	1	3.07518185461869
2	112716	7:49:41	11		1294	1	1	2	2	1	1	3.11193427633268
2	112716	7:49:41	11		1431	1	1	2	2	1	1	3.15563963375978
2	112716	7:49:41	11		1636	2	1	2	2	1	1	3.2137832993353
2	112716	7:49:41	11		1698	2	1	2	2	1	1	3.22993768590793
2	112716	7:49:41	11		2253	1	1	2	2	1	1	3.35276119172383
2	112716	7:49:41	11		2454	1	1	2	2	1	1	3.38987455839099
2	112716	7:49:41	11		2954	1	1	2	2	1	1	3.47041049097593
2	112716	7:49:41	11		3280	0	1	2	2	1	1	3.51587384371168
2	112716	7:49:41	11		4420	0	1	2	2	1	1	3.64542226934909
2	112716	7:49:41	11		5617	2	1	2	2	1	1	3.74950442387614
2	112716	7:49:41	11		5708	0	1	2	2	1	1	3.75648396444261
2	112716	7:49:41	11		6118	2	1	2	2	1	1	3.78660947264866
2	112716	7:49:41	11		6422	0	1	2	2	1	1	3.80767030123048
2	112716	7:49:41	11		6437	1	1	2	2	1	1	3.80868350912897
2	112716	7:49:41	11		7550	0	1	2	2	1	1	3.87794695162919
2	112716	7:49:41	11		7898	0	1	2	2	1	1	3.89751712940053
2	112716	7:49:41	11		741	0	2	2	2	1	1	2.86981820797933
2	112716	7:49:41	11		1003	2	2	2	2	1	1	3.00130093302042
2	112716	7:49:41	11		1362	1	2	2	2	1	1	3.13417710757677
2	112716	7:49:41	11		1402	0	2	2	2	1	1	3.14674801363064
2	112716	7:49:41	11		1508	1	2	2	2	1	1	3.17840134153376
2	112716	7:49:41	11		2453	0	2	2	2	1	1	3.38969754820639
2	112716	7:49:41	11		5018	2	2	2	2	1	1	3.70053065697859
3	112716	8:21:37	11		282	1	0	2	2	1	1	2.45024910831936
3	112716	8:21:37	11		408	2	0	2	2	1	1	2.61066016308988
3	112716	8:21:37	11		684	0	0	2	2	1	1	2.83505610172012
3	112716	8:21:37	11		881	2	0	2	2	1	1	2.94497590841205
3	112716	8:21:37	11		1020	0	0	2	2	1	1	3.00860017176192
3	112716	8:21:37	11		1099	0	0	2	2	1	1	3.04099769242349
3	112716	8:21:37	11		1136	2	0	2	2	1	1	3.055378331375
3	112716	8:21:37	11		1496	1	0	2	2	1	1	3.17493159352844
3	112716	8:21:37	11		171	0	1	2	2	1	1	2.23299611039215
3	112716	8:21:37	11		182	2	1	2	2	1	1	2.26007138798507
3	112716	8:21:37	11		275	2	1	2	2	1	1	2.43933269383026
3	112716	8:21:37	11		416	1	1	2	2	1	1	2.61909333062674
3	112716	8:21:37	11		434	1	1	2	2	1	1	2.63748972951251
3	112716	8:21:37	11		458	1	1	2	2	1	1	2.66086547800387
3	112716	8:21:37	11		540	2	1	2	2	1	1	2.73239375982297
3	112716	8:21:37	11		547	1	1	2	2	1	1	2.73798732633343
3	112716	8:21:37	11		604	2	1	2	2	1	1	2.78103693862113
3	112716	8:21:37	11		706	0	1	2	2	1	1	2.8488047010518
3	112716	8:21:37	11		724	0	1	2	2	1	1	2.85973856619715
3	112716	8:21:37	11		726	0	1	2	2	1	1	2.86093662070009
3	112716	8:21:37	11		894	2	1	2	2	1	1	2.95133751879592
3	112716	8:21:37	11		950	0	1	2	2	1	1	2.97772360528885
3	112716	8:21:37	11		992	0	1	2	2	1	1	2.99651167215418
3	112716	8:21:37	11		1020	1	1	2	2	1	1	3.00860017176192
3	112716	8:21:37	11		1037	1	1	2	2	1	1	3.01577875638904
3	112716	8:21:37	11		1066	1	1	2	2	1	1	3.02775720469055
3	112716	8:21:37	11		1094	0	1	2	2	1	1	3.03901732199741
3	112716	8:21:37	11		1098	0	1	2	2	1	1	3.04060234011407
3	112716	8:21:37	11		1117	1	1	2	2	1	1	3.04805317311561
3	112716	8:21:37	11		1134	2	1	2	2	1	1	3.05461305455689
3	112716	8:21:37	11		1141	0	1	2	2	1	1	3.05728564441821
3	112716	8:21:37	11		1163	1	1	2	2	1	1	3.06557971472845
3	112716	8:21:37	11		1191	2	1	2	2	1	1	3.07591176148278
3	112716	8:21:37	11		1201	2	1	2	2	1	1	3.07954300740291
3	112716	8:21:37	11		1313	0	1	2	2	1	1	3.11826472608948
3	112716	8:21:37	11		1537	2	1	2	2	1	1	3.18667386749975
3	112716	8:21:37	11		1769	2	1	2	2	1	1	3.24772783290972
3	112716	8:21:37	11		2826	1	1	2	2	1	1	3.45117215751254
3	112716	8:21:37	11		4100	1	1	2	2	1	1	3.61278385671974
3	112716	8:21:37	11		627	0	2	2	2	1	1	2.79726754083072
3	112716	8:21:37	11		1037	0	2	2	2	1	1	3.01577875638904
3	112716	8:21:37	11		1147	2	2	2	2	1	1	3.05956341790127
3	112716	8:21:37	11		1162	0	2	2	2	1	1	3.06520612805431
3	112716	8:21:37	11		1257	2	2	2	2	1	1	3.09933527768596
3	112716	8:21:37	11		1395	1	2	2	2	1	1	3.14457420760962
3	112716	8:21:37	11		2139	1	2	2	2	1	1	3.33021078457153
3	112716	8:21:37	11		3349	2	2	2	2	1	1	3.52491514753987
1	121816	8:27:40	12		341	2	0	2	2	2	2	2.5327543789925
1	121816	8:27:40	12		458	0	0	2	2	2	2	2.66086547800387
1	121816	8:27:40	12		661	0	0	2	2	2	2	2.82020145948564
1	121816	8:27:40	12		1236	1	0	2	2	2	2	3.0920184707528
1	121816	8:27:40	12		1793	1	0	2	2	2	2	3.25358028956218
1	121816	8:27:40	12		2045	1	0	2	2	2	2	3.31069331234336
1	121816	8:27:40	12		2763	2	0	2	2	2	2	3.44138088491651
1	121816	8:27:40	12		4346	0	0	2	2	2	2	3.63808972198451
1	121816	8:27:40	12		205	0	1	2	2	2	2	2.31175386105575
1	121816	8:27:40	12		225	2	1	2	2	2	2	2.35218251811136
1	121816	8:27:40	12		344	2	1	2	2	2	2	2.53655844257153
1	121816	8:27:40	12		414	2	1	2	2	2	2	2.6170003411209
1	121816	8:27:40	12		495	2	1	2	2	2	2	2.69460519893357
1	121816	8:27:40	12		519	2	1	2	2	2	2	2.71516735784846
1	121816	8:27:40	12		542	2	1	2	2	2	2	2.73399928653839
1	121816	8:27:40	12		594	0	1	2	2	2	2	2.77378644498119
1	121816	8:27:40	12		628	1	1	2	2	2	2	2.7979596437372
1	121816	8:27:40	12		657	2	1	2	2	2	2	2.81756536955978
1	121816	8:27:40	12		668	0	1	2	2	2	2	2.82477646247555
1	121816	8:27:40	12		698	0	1	2	2	2	2	2.84385542262316
1	121816	8:27:40	12		914	2	1	2	2	2	2	2.96094619573383
1	121816	8:27:40	12		1072	2	1	2	2	2	2	3.03019478535675
1	121816	8:27:40	12		1176	1	1	2	2	2	2	3.07040732174012
1	121816	8:27:40	12		1215	1	1	2	2	2	2	3.08457627793433
1	121816	8:27:40	12		1236	0	1	2	2	2	2	3.0920184707528
1	121816	8:27:40	12		1245	1	1	2	2	2	2	3.09516935143176
1	121816	8:27:40	12		1276	0	1	2	2	2	2	3.10585067438514
1	121816	8:27:40	12		1378	0	1	2	2	2	2	3.13924921757161
1	121816	8:27:40	12		1779	0	1	2	2	2	2	3.25017594808393
1	121816	8:27:40	12		1886	1	1	2	2	2	2	3.27554168840131
1	121816	8:27:40	12		2642	1	1	2	2	2	2	3.42193281327851
1	121816	8:27:40	12		3116	1	1	2	2	2	2	3.49359744900053
1	121816	8:27:40	12		3416	1	1	2	2	2	2	3.53351786201697
1	121816	8:27:40	12		3478	2	1	2	2	2	2	3.54132957766669
1	121816	8:27:40	12		3826	1	1	2	2	2	2	3.58274496569128
1	121816	8:27:40	12		4924	0	1	2	2	2	2	3.69231804425928
1	121816	8:27:40	12		5034	0	1	2	2	2	2	3.70191321121234
1	121816	8:27:40	12		501	2	2	2	2	2	2	2.69983772586725
1	121816	8:27:40	12		837	2	2	2	2	2	2	2.92272545799326
1	121816	8:27:40	12		971	1	2	2	2	2	2	2.987219229908
1	121816	8:27:40	12		1012	2	2	2	2	2	2	3.00518051250378
1	121816	8:27:40	12		1079	0	2	2	2	2	2	3.03302144468291
1	121816	8:27:40	12		1117	1	2	2	2	2	2	3.04805317311561
1	121816	8:27:40	12		1161	1	2	2	2	2	2	3.06483221973857
1	121816	8:27:40	12		1171	0	2	2	2	2	2	3.06855689507236
1	121816	8:27:40	12		1434	0	2	2	2	2	2	3.15654915133178
2	121816	7:58:50	12		568	0	0	2	2	2	2	2.75434833571102
2	121816	7:58:50	12		666	2	0	2	2	2	2	2.8234742291703
2	121816	7:58:50	12		1173	0	0	2	2	2	2	3.06929801211553
2	121816	7:58:50	12		1621	1	0	2	2	2	2	3.20978301484852
2	121816	7:58:50	12		1762	1	0	2	2	2	2	3.24600590407603
2	121816	7:58:50	12		2338	1	0	2	2	2	2	3.36884450682582
2	121816	7:58:50	12		2393	0	0	2	2	2	2	3.37894269861344
2	121816	7:58:50	12		3387	2	0	2	2	2	2	3.52981519664463
2	121816	7:58:50	12		629	0	1	2	2	2	2	2.79865064544527
2	121816	7:58:50	12		656	2	1	2	2	2	2	2.81690383937566
2	121816	7:58:50	12		679	2	1	2	2	2	2	2.8318697742805
2	121816	7:58:50	12		711	2	1	2	2	2	2	2.85186960072977
2	121816	7:58:50	12		775	2	1	2	2	2	2	2.88930170250631
2	121816	7:58:50	12		958	1	1	2	2	2	2	2.98136550907854
2	121816	7:58:50	12		1009	1	1	2	2	2	2	3.00389116623691
2	121816	7:58:50	12		1101	1	1	2	2	2	2	3.04178731897175
2	121816	7:58:50	12		1147	0	1	2	2	2	2	3.05956341790127
2	121816	7:58:50	12		1247	0	1	2	2	2	2	3.09586645347854
2	121816	7:58:50	12		1309	0	1	2	2	2	2	3.11693964655076
2	121816	7:58:50	12		1545	1	1	2	2	2	2	3.18892848376085
2	121816	7:58:50	12		1666	1	1	2	2	2	2	3.22167499707077
2	121816	7:58:50	12		1777	0	1	2	2	2	2	3.2496874278053
2	121816	7:58:50	12		2134	2	1	2	2	2	2	3.32919441508845
2	121816	7:58:50	12		2767	1	1	2	2	2	2	3.44200915914095
2	121816	7:58:50	12		2923	0	1	2	2	2	2	3.46582881535744
2	121816	7:58:50	12		3320	1	1	2	2	2	2	3.52113808370404
2	121816	7:58:50	12		4333	2	1	2	2	2	2	3.63678868903438
2	121816	7:58:50	12		5003	1	1	2	2	2	2	3.69923050288341
2	121816	7:58:50	12		7718	0	1	2	2	2	2	3.88750477423538
2	121816	7:58:50	12		769	1	2	2	2	2	2	2.88592633980143
2	121816	7:58:50	12		776	2	2	2	2	2	2	2.88986172125819
2	121816	7:58:50	12		855	2	2	2	2	2	2	2.93196611472817
2	121816	7:58:50	12		1163	0	2	2	2	2	2	3.06557971472845
2	121816	7:58:50	12		1370	0	2	2	2	2	2	3.13672056715641
2	121816	7:58:50	12		1450	2	2	2	2	2	2	3.16136800223497
2	121816	7:58:50	12		1684	0	2	2	2	2	2	3.22634208716363
2	121816	7:58:50	12		4993	1	2	2	2	2	2	3.69836156605511
3	121816	8:15:30	12		695	0	0	2	2	2	2	2.84198480459011
3	121816	8:15:30	12		908	2	0	2	2	2	2	2.95808584852109
3	121816	8:15:30	12		1062	1	0	2	2	2	2	3.02612451674545
3	121816	8:15:30	12		1224	2	0	2	2	2	2	3.08778141780954
3	121816	8:15:30	12		1412	1	0	2	2	2	2	3.14983469671578
3	121816	8:15:30	12		1897	0	0	2	2	2	2	3.27806733088866
3	121816	8:15:30	12		3097	2	0	2	2	2	2	3.49094120535679
3	121816	8:15:30	12		3745	1	0	2	2	2	2	3.57345182203549
3	121816	8:15:30	12		5316	0	0	2	2	2	2	3.72558497227069
3	121816	8:15:30	12		277	2	1	2	2	2	2	2.44247976906445
3	121816	8:15:30	12		507	0	1	2	2	2	2	2.70500795933334
3	121816	8:15:30	12		776	2	1	2	2	2	2	2.88986172125819
3	121816	8:15:30	12		791	0	1	2	2	2	2	2.89817648349768
3	121816	8:15:30	12		795	2	1	2	2	2	2	2.90036712865647
3	121816	8:15:30	12		798	1	1	2	2	2	2	2.90200289135073
3	121816	8:15:30	12		864	1	1	2	2	2	2	2.93651374247889
3	121816	8:15:30	12		987	2	1	2	2	2	2	2.99431715266964
3	121816	8:15:30	12		1047	1	1	2	2	2	2	3.01994668167884
3	121816	8:15:30	12		1064	1	1	2	2	2	2	3.02694162795903
3	121816	8:15:30	12		1083	2	1	2	2	2	2	3.03462845662532
3	121816	8:15:30	12		1092	0	1	2	2	2	2	3.03822263836872
3	121816	8:15:30	12		1129	2	1	2	2	2	2	3.05269394192497
3	121816	8:15:30	12		1143	1	1	2	2	2	2	3.05804623039528
3	121816	8:15:30	12		1155	0	1	2	2	2	2	3.06258198422816
3	121816	8:15:30	12		1179	0	1	2	2	2	2	3.07151380509509
3	121816	8:15:30	12		1187	0	1	2	2	2	2	3.07445071895459
3	121816	8:15:30	12		1204	0	1	2	2	2	2	3.08062648692181
3	121816	8:15:30	12		1208	1	1	2	2	2	2	3.08206693428511
3	121816	8:15:30	12		1219	2	1	2	2	2	2	3.08600370561838
3	121816	8:15:30	12		1241	1	1	2	2	2	2	3.09377178149873
3	121816	8:15:30	12		1275	0	1	2	2	2	2	3.10551018476997
3	121816	8:15:30	12		1342	1	1	2	2	2	2	3.12775251583297
3	121816	8:15:30	12		1369	0	1	2	2	2	2	3.13640344813399
3	121816	8:15:30	12		1486	1	1	2	2	2	2	3.17201880942456
3	121816	8:15:30	12		1493	0	1	2	2	2	2	3.17405980772503
3	121816	8:15:30	12		2209	0	1	2	2	2	2	3.34419571587144
3	121816	8:15:30	12		2374	1	1	2	2	2	2	3.37548071461857
3	121816	8:15:30	12		2513	2	1	2	2	2	2	3.40019248859258
3	121816	8:15:30	12		3083	2	1	2	2	2	2	3.48897352472651
3	121816	8:15:30	12		3363	2	1	2	2	2	2	3.52672686731464
3	121816	8:15:30	12		695	2	2	2	2	2	2	2.84198480459011
3	121816	8:15:30	12		1120	0	2	2	2	2	2	3.04921802267018
3	121816	8:15:30	12		1205	0	2	2	2	2	2	3.08098704691089
3	121816	8:15:30	12		1222	1	2	2	2	2	2	3.08707120590654
3	121816	8:15:30	12		1228	1	2	2	2	2	2	3.08919836680515
3	121816	8:15:30	12		1462	0	2	2	2	2	2	3.16494737262184
3	121816	8:15:30	12		2181	2	2	2	2	2	2	3.3386556655787
1	122116	8:37:27	13		181	1	0	3	2	1	1	2.25767857486918
1	122116	8:37:27	13		460	2	0	3	2	1	1	2.66275783168157
1	122116	8:37:27	13		489	2	0	3	2	1	1	2.68930885912362
1	122116	8:37:27	13		520	1	0	3	2	1	1	2.7160033436348
1	122116	8:37:27	13		606	1	0	3	2	1	1	2.78247262416629
1	122116	8:37:27	13		790	0	0	3	2	1	1	2.89762709129044
1	122116	8:37:27	13		1054	0	0	3	2	1	1	3.02284061087653
1	122116	8:37:27	13		1095	0	0	3	2	1	1	3.03941411917614
1	122116	8:37:27	13		198	2	1	3	2	1	1	2.29666519026153
1	122116	8:37:27	13		240	2	1	3	2	1	1	2.38021124171161
1	122116	8:37:27	13		457	2	1	3	2	1	1	2.65991620006985
1	122116	8:37:27	13		478	2	1	3	2	1	1	2.67942789661212
1	122116	8:37:27	13		491	0	1	3	2	1	1	2.69108149212297
1	122116	8:37:27	13		510	2	1	3	2	1	1	2.70757017609794
1	122116	8:37:27	13		537	1	1	3	2	1	1	2.72997428569956
1	122116	8:37:27	13		548	1	1	3	2	1	1	2.73878055848437
1	122116	8:37:27	13		557	2	1	3	2	1	1	2.74585519517373
1	122116	8:37:27	13		575	2	1	3	2	1	1	2.75966784468963
1	122116	8:37:27	13		590	2	1	3	2	1	1	2.77085201164214
1	122116	8:37:27	13		685	1	1	3	2	1	1	2.83569057149243
1	122116	8:37:27	13		715	1	1	3	2	1	1	2.85430604180108
1	122116	8:37:27	13		756	0	1	3	2	1	1	2.87852179550121
1	122116	8:37:27	13		756	0	1	3	2	1	1	2.87852179550121
1	122116	8:37:27	13		801	0	1	3	2	1	1	2.90363251608424
1	122116	8:37:27	13		922	1	1	3	2	1	1	2.96473092105363
1	122116	8:37:27	13		957	1	1	3	2	1	1	2.98091193777684
1	122116	8:37:27	13		961	0	1	3	2	1	1	2.98272338766855
1	122116	8:37:27	13		974	1	1	3	2	1	1	2.98855895687862
1	122116	8:37:27	13		988	0	1	3	2	1	1	2.99475694458763
1	122116	8:37:27	13		1031	0	1	3	2	1	1	3.01325866528352
1	122116	8:37:27	13		1076	0	1	3	2	1	1	3.03181227133037
1	122116	8:37:27	13		1123	1	1	3	2	1	1	3.05037975626146
1	122116	8:37:27	13		1157	0	1	3	2	1	1	3.06333335895175
1	122116	8:37:27	13		1559	1	1	3	2	1	1	3.19284611518884
1	122116	8:37:27	13		1731	0	1	3	2	1	1	3.23829706787539
1	122116	8:37:27	13		162	2	2	3	2	1	1	2.20951501454263
1	122116	8:37:27	13		704	2	2	3	2	1	1	2.84757265914211
1	122116	8:37:27	13		813	1	2	3	2	1	1	2.91009054559407
1	122116	8:37:27	13		913	0	2	3	2	1	1	2.9604707775343
1	122116	8:37:27	13		1017	0	2	3	2	1	1	3.00732095292274
1	122116	8:37:27	13		1037	1	2	3	2	1	1	3.01577875638904
1	122116	8:37:27	13		1055	0	2	3	2	1	1	3.02325245963371
1	122116	8:37:27	13		1146	1	2	3	2	1	1	3.05918461763137
1	122116	8:37:27	13		1160	2	2	3	2	1	1	3.06445798922692
2	122116	8:20:57	13		473	1	0	3	2	1	1	2.67486114073781
2	122116	8:20:57	13		523	1	0	3	2	1	1	2.71850168886727
2	122116	8:20:57	13		605	2	0	3	2	1	1	2.78175537465247
2	122116	8:20:57	13		684	2	0	3	2	1	1	2.83505610172012
2	122116	8:20:57	13		988	0	0	3	2	1	1	2.99475694458763
2	122116	8:20:57	13		1049	0	0	3	2	1	1	3.02077548819356
2	122116	8:20:57	13		1115	0	0	3	2	1	1	3.04727486738418
2	122116	8:20:57	13		1735	2	0	3	2	1	1	3.23929947912689
2	122116	8:20:57	13		444	0	1	3	2	1	1	2.64738297011462
2	122116	8:20:57	13		534	1	1	3	2	1	1	2.72754125702856
2	122116	8:20:57	13		537	2	1	3	2	1	1	2.72997428569956
2	122116	8:20:57	13		566	0	1	3	2	1	1	2.75281643118827
2	122116	8:20:57	13		570	2	1	3	2	1	1	2.75587485567249
2	122116	8:20:57	13		572	0	1	3	2	1	1	2.75739602879302
2	122116	8:20:57	13		650	1	1	3	2	1	1	2.81291335664286
2	122116	8:20:57	13		687	2	1	3	2	1	1	2.83695673705955
2	122116	8:20:57	13		755	0	1	3	2	1	1	2.87794695162919
2	122116	8:20:57	13		780	0	1	3	2	1	1	2.89209460269048
2	122116	8:20:57	13		868	0	1	3	2	1	1	2.93851972517649
2	122116	8:20:57	13		970	2	1	3	2	1	1	2.98677173426624
2	122116	8:20:57	13		1009	1	1	3	2	1	1	3.00389116623691
2	122116	8:20:57	13		1050	1	1	3	2	1	1	3.02118929906994
2	122116	8:20:57	13		1060	1	1	3	2	1	1	3.02530586526477
2	122116	8:20:57	13		1069	0	1	3	2	1	1	3.02897770520878
2	122116	8:20:57	13		1070	1	1	3	2	1	1	3.02938377768521
2	122116	8:20:57	13		1085	1	1	3	2	1	1	3.03542973818455
2	122116	8:20:57	13		1097	1	1	3	2	1	1	3.04020662757471
2	122116	8:20:57	13		1103	1	1	3	2	1	1	3.04257551244019
2	122116	8:20:57	13		1112	2	1	3	2	1	1	3.04610478724604
2	122116	8:20:57	13		1115	1	1	3	2	1	1	3.04727486738418
2	122116	8:20:57	13		1206	0	1	3	2	1	1	3.08134730780413
2	122116	8:20:57	13		1224	2	1	3	2	1	1	3.08778141780954
2	122116	8:20:57	13		1316	0	1	3	2	1	1	3.11925588927794
2	122116	8:20:57	13		1343	1	1	3	2	1	1	3.12807601266872
2	122116	8:20:57	13		1686	2	1	3	2	1	1	3.22685757028872
2	122116	8:20:57	13		2000	2	1	3	2	1	1	3.30102999566398
2	122116	8:20:57	13		2289	2	1	3	2	1	1	3.35964579267454
2	122116	8:20:57	13		2799	2	1	3	2	1	1	3.44700289846616
2	122116	8:20:57	13		714	0	2	3	2	1	1	2.85369821177617
2	122116	8:20:57	13		802	0	2	3	2	1	1	2.90417436828416
2	122116	8:20:57	13		1042	2	2	3	2	1	1	3.01786771896351
2	122116	8:20:57	13		1133	1	2	3	2	1	1	3.0542299098634
2	122116	8:20:57	13		1138	1	2	3	2	1	1	3.05614226205905
2	122116	8:20:57	13		1170	1	2	3	2	1	1	3.06818586174616
2	122116	8:20:57	13		1389	2	2	3	2	1	1	3.14270224573762
2	122116	8:20:57	13		1621	0	2	3	2	1	1	3.20978301484852
2	122116	8:20:57	13		1627	2	2	3	2	1	1	3.21138755293686
3	122116	8:52:04	13		352	2	0	3	2	1	1	2.54654266347813
3	122116	8:52:04	13		550	1	0	3	2	1	1	2.74036268949424
3	122116	8:52:04	13		879	0	0	3	2	1	1	2.94398887507377
3	122116	8:52:04	13		952	2	0	3	2	1	1	2.97863694838447
3	122116	8:52:04	13		996	2	0	3	2	1	1	2.9982593384237
3	122116	8:52:04	13		1043	0	0	3	2	1	1	3.01828430842653
3	122116	8:52:04	13		1104	1	0	3	2	1	1	3.04296907339318
3	122116	8:52:04	13		1169	1	0	3	2	1	1	3.06781451116184
3	122116	8:52:04	13		236	1	1	3	2	1	1	2.37291200297011
3	122116	8:52:04	13		352	0	1	3	2	1	1	2.54654266347813
3	122116	8:52:04	13		412	2	1	3	2	1	1	2.61489721603313
3	122116	8:52:04	13		613	0	1	3	2	1	1	2.78746047451842
3	122116	8:52:04	13		718	2	1	3	2	1	1	2.8561244442423
3	122116	8:52:04	13		728	0	1	3	2	1	1	2.86213137931304
3	122116	8:52:04	13		748	0	1	3	2	1	1	2.87390159786446
3	122116	8:52:04	13		749	0	1	3	2	1	1	2.87448181769947
3	122116	8:52:04	13		774	2	1	3	2	1	1	2.88874096068289
3	122116	8:52:04	13		816	2	1	3	2	1	1	2.91169015875386
3	122116	8:52:04	13		861	2	1	3	2	1	1	2.93500315145366
3	122116	8:52:04	13		889	2	1	3	2	1	1	2.94890176097021
3	122116	8:52:04	13		903	0	1	3	2	1	1	2.95568775031351
3	122116	8:52:04	13		925	2	1	3	2	1	1	2.96614173273903
3	122116	8:52:04	13		951	1	1	3	2	1	1	2.97818051693741
3	122116	8:52:04	13		991	1	1	3	2	1	1	2.99607365448528
3	122116	8:52:04	13		1010	2	1	3	2	1	1	3.00432137378264
3	122116	8:52:04	13		1020	0	1	3	2	1	1	3.00860017176192
3	122116	8:52:04	13		1029	1	1	3	2	1	1	3.01241537476243
3	122116	8:52:04	13		1063	0	1	3	2	1	1	3.0265332645233
3	122116	8:52:04	13		1069	1	1	3	2	1	1	3.02897770520878
3	122116	8:52:04	13		1092	0	1	3	2	1	1	3.03822263836872
3	122116	8:52:04	13		1193	1	1	3	2	1	1	3.07664044367034
3	122116	8:52:04	13		1307	2	1	3	2	1	1	3.11627558758054
3	122116	8:52:04	13		1312	1	1	3	2	1	1	3.11793383503964
3	122116	8:52:04	13		1346	1	1	3	2	1	1	3.12904505988796
3	122116	8:52:04	13		1526	1	1	3	2	1	1	3.18355453361886
3	122116	8:52:04	13		1532	0	1	3	2	1	1	3.18525876529658
3	122116	8:52:04	13		2152	0	1	3	2	1	1	3.33284226699435
3	122116	8:52:04	13		2389	1	1	3	2	1	1	3.37821614974988
3	122116	8:52:04	13		4456	2	1	3	2	1	1	3.64894518216567
3	122116	8:52:04	13		508	2	2	3	2	1	1	2.70586371228392
3	122116	8:52:04	13		509	1	2	3	2	1	1	2.70671778233676
3	122116	8:52:04	13		805	0	2	3	2	1	1	2.90579588036787
3	122116	8:52:04	13		1123	0	2	3	2	1	1	3.05037975626146
3	122116	8:52:04	13		1158	0	2	3	2	1	1	3.06370855939142
3	122116	8:52:04	13		1390	1	2	3	2	1	1	3.1430148002541
3	122116	8:52:04	13		1552	1	2	3	2	1	1	3.19089171692217
3	122116	8:52:04	13		2291	2	2	3	2	1	1	3.3600250891894
1	122816	8:32:15	14		239	2	0	3	2	3	2	2.37839790094814
1	122816	8:32:15	14		467	2	0	3	2	3	2	2.66931688056611
1	122816	8:32:15	14		555	0	0	3	2	3	2	2.74429298312268
1	122816	8:32:15	14		748	0	0	3	2	3	2	2.87390159786446
1	122816	8:32:15	14		1042	0	0	3	2	3	2	3.01786771896351
1	122816	8:32:15	14		1332	1	0	3	2	3	2	3.12450422483428
1	122816	8:32:15	14		133	2	1	3	2	3	2	2.12385164096709
1	122816	8:32:15	14		192	2	1	3	2	3	2	2.28330122870355
1	122816	8:32:15	14		345	2	1	3	2	3	2	2.53781909507327
1	122816	8:32:15	14		401	0	1	3	2	3	2	2.60314437262018
1	122816	8:32:15	14		452	2	1	3	2	3	2	2.65513843481138
1	122816	8:32:15	14		461	0	1	3	2	3	2	2.66370092538965
1	122816	8:32:15	14		471	2	1	3	2	3	2	2.6730209071289
1	122816	8:32:15	14		499	2	1	3	2	3	2	2.69810054562339
1	122816	8:32:15	14		507	2	1	3	2	3	2	2.70500795933334
1	122816	8:32:15	14		512	2	1	3	2	3	2	2.70926996097583
1	122816	8:32:15	14		515	0	1	3	2	3	2	2.71180722904119
1	122816	8:32:15	14		631	1	1	3	2	3	2	2.80002935924413
1	122816	8:32:15	14		767	1	1	3	2	3	2	2.88479536394898
1	122816	8:32:15	14		790	2	1	3	2	3	2	2.89762709129044
1	122816	8:32:15	14		800	0	1	3	2	3	2	2.90308998699194
1	122816	8:32:15	14		811	0	1	3	2	3	2	2.90902085421116
1	122816	8:32:15	14		841	0	1	3	2	3	2	2.92479599579791
1	122816	8:32:15	14		878	1	1	3	2	3	2	2.9434945159061
1	122816	8:32:15	14		911	1	1	3	2	3	2	2.959518376973
1	122816	8:32:15	14		972	1	1	3	2	3	2	2.98766626492627
1	122816	8:32:15	14		976	1	1	3	2	3	2	2.98944981766669
1	122816	8:32:15	14		1003	1	1	3	2	3	2	3.00130093302042
1	122816	8:32:15	14		1003	1	1	3	2	3	2	3.00130093302042
1	122816	8:32:15	14		1007	0	1	3	2	3	2	3.00302947055362
1	122816	8:32:15	14		1012	1	1	3	2	3	2	3.00518051250378
1	122816	8:32:15	14		1038	1	1	3	2	3	2	3.01619735351244
1	122816	8:32:15	14		1062	1	1	3	2	3	2	3.02612451674545
1	122816	8:32:15	14		1079	0	1	3	2	3	2	3.03302144468291
1	122816	8:32:15	14		1109	0	1	3	2	3	2	3.04493154614916
1	122816	8:32:15	14		1151	0	1	3	2	3	2	3.06107532362979
1	122816	8:32:15	14		1312	2	1	3	2	3	2	3.11793383503964
1	122816	8:32:15	14		1505	0	1	3	2	3	2	3.17753649992986
1	122816	8:32:15	14		147	2	2	3	2	3	2	2.16731733474818
1	122816	8:32:15	14		459	2	2	3	2	3	2	2.66181268553726
1	122816	8:32:15	14		465	0	2	3	2	3	2	2.66745295288995
1	122816	8:32:15	14		489	0	2	3	2	3	2	2.68930885912362
1	122816	8:32:15	14		504	0	2	3	2	3	2	2.70243053644553
1	122816	8:32:15	14		519	2	2	3	2	3	2	2.71516735784846
1	122816	8:32:15	14		975	1	2	3	2	3	2	2.98900461569854
1	122816	8:32:15	14		980	1	2	3	2	3	2	2.99122607569249
1	122816	8:32:15	14		1167	1	2	3	2	3	2	3.06707085604537
2	122816	8:15:16	14		462	0	0	3	2	3	2	2.66464197555613
2	122816	8:15:16	14		586	2	0	3	2	3	2	2.76789761601809
2	122816	8:15:16	14		711	0	0	3	2	3	2	2.85186960072977
2	122816	8:15:16	14		960	1	0	3	2	3	2	2.98227123303957
2	122816	8:15:16	14		967	2	0	3	2	3	2	2.985426474083
2	122816	8:15:16	14		968	1	0	3	2	3	2	2.98587535730839
2	122816	8:15:16	14		992	0	0	3	2	3	2	2.99651167215418
2	122816	8:15:16	14		1089	1	0	3	2	3	2	3.03702787975578
2	122816	8:15:16	14		505	0	1	3	2	3	2	2.70329137811866
2	122816	8:15:16	14		507	2	1	3	2	3	2	2.70500795933334
2	122816	8:15:16	14		514	2	1	3	2	3	2	2.71096311899528
2	122816	8:15:16	14		526	0	1	3	2	3	2	2.72098574415374
2	122816	8:15:16	14		527	1	1	3	2	3	2	2.72181061521255
2	122816	8:15:16	14		528	2	1	3	2	3	2	2.72263392253381
2	122816	8:15:16	14		557	0	1	3	2	3	2	2.74585519517373
2	122816	8:15:16	14		564	2	1	3	2	3	2	2.75127910398334
2	122816	8:15:16	14		581	1	1	3	2	3	2	2.76417613239033
2	122816	8:15:16	14		585	2	1	3	2	3	2	2.76715586608218
2	122816	8:15:16	14		603	1	1	3	2	3	2	2.78031731214015
2	122816	8:15:16	14		603	2	1	3	2	3	2	2.78031731214015
2	122816	8:15:16	14		643	2	1	3	2	3	2	2.80821097292422
2	122816	8:15:16	14		659	1	1	3	2	3	2	2.81888541459401
2	122816	8:15:16	14		666	2	1	3	2	3	2	2.8234742291703
2	122816	8:15:16	14		683	0	1	3	2	3	2	2.83442070368153
2	122816	8:15:16	14		731	0	1	3	2	3	2	2.86391737695786
2	122816	8:15:16	14		880	0	1	3	2	3	2	2.94448267215017
2	122816	8:15:16	14		927	0	1	3	2	3	2	2.9670797341445
2	122816	8:15:16	14		931	1	1	3	2	3	2	2.96894968098134
2	122816	8:15:16	14		933	1	1	3	2	3	2	2.9698816437465
2	122816	8:15:16	14		940	0	1	3	2	3	2	2.9731278535997
2	122816	8:15:16	14		945	1	1	3	2	3	2	2.97543180850926
2	122816	8:15:16	14		952	1	1	3	2	3	2	2.97863694838447
2	122816	8:15:16	14		971	1	1	3	2	3	2	2.987219229908
2	122816	8:15:16	14		1107	0	1	3	2	3	2	3.04414762087872
2	122816	8:15:16	14		1113	1	1	3	2	3	2	3.04649516433471
2	122816	8:15:16	14		1290	2	1	3	2	3	2	3.11058971029925
2	122816	8:15:16	14		1622	0	1	3	2	3	2	3.21005084987514
2	122816	8:15:16	14		1654	2	1	3	2	3	2	3.21853550521653
2	122816	8:15:16	14		498	0	2	3	2	3	2	2.69722934275972
2	122816	8:15:16	14		512	2	2	3	2	3	2	2.70926996097583
2	122816	8:15:16	14		630	1	2	3	2	3	2	2.79934054945358
2	122816	8:15:16	14		766	2	2	3	2	3	2	2.8842287696326
2	122816	8:15:16	14		796	1	2	3	2	3	2	2.90091306773767
2	122816	8:15:16	14		936	0	2	3	2	3	2	2.97127584873811
2	122816	8:15:16	14		942	1	2	3	2	3	2	2.97405090279288
2	122816	8:15:16	14		978	0	2	3	2	3	2	2.9903388547876
2	122816	8:15:16	14		2318	2	2	3	2	3	2	3.36511343162758
3	122816	8:46:44	14		161	2	0	3	2	3	2	2.20682587603185
3	122816	8:46:44	14		618	1	0	3	2	3	2	2.79098847508882
3	122816	8:46:44	14		897	2	0	3	2	3	2	2.95279244304409
3	122816	8:46:44	14		953	1	0	3	2	3	2	2.97909290063833
3	122816	8:46:44	14		981	0	0	3	2	3	2	2.99166900737995
3	122816	8:46:44	14		984	2	0	3	2	3	2	2.99299509843134
3	122816	8:46:44	14		989	1	0	3	2	3	2	2.99519629159718
3	122816	8:46:44	14		1071	0	0	3	2	3	2	3.02978947083186
3	122816	8:46:44	14		264	2	1	3	2	3	2	2.42160392686983
3	122816	8:46:44	14		300	0	1	3	2	3	2	2.47712125471966
3	122816	8:46:44	14		391	0	1	3	2	3	2	2.59217675739587
3	122816	8:46:44	14		444	2	1	3	2	3	2	2.64738297011462
3	122816	8:46:44	14		464	1	1	3	2	3	2	2.66651798055488
3	122816	8:46:44	14		505	1	1	3	2	3	2	2.70329137811866
3	122816	8:46:44	14		576	0	1	3	2	3	2	2.76042248342321
3	122816	8:46:44	14		833	1	1	3	2	3	2	2.92064500140679
3	122816	8:46:44	14		854	1	1	3	2	3	2	2.931457870689
3	122816	8:46:44	14		871	1	1	3	2	3	2	2.94001815500766
3	122816	8:46:44	14		875	2	1	3	2	3	2	2.94200805302231
3	122816	8:46:44	14		936	0	1	3	2	3	2	2.97127584873811
3	122816	8:46:44	14		945	0	1	3	2	3	2	2.97543180850926
3	122816	8:46:44	14		953	0	1	3	2	3	2	2.97909290063833
3	122816	8:46:44	14		970	0	1	3	2	3	2	2.98677173426624
3	122816	8:46:44	14		982	0	1	3	2	3	2	2.99211148778695
3	122816	8:46:44	14		983	0	1	3	2	3	2	2.99255351783214
3	122816	8:46:44	14		995	1	1	3	2	3	2	2.99782308074573
3	122816	8:46:44	14		1049	1	1	3	2	3	2	3.02077548819356
3	122816	8:46:44	14		1072	1	1	3	2	3	2	3.03019478535675
3	122816	8:46:44	14		1083	2	1	3	2	3	2	3.03462845662532
3	122816	8:46:44	14		1180	1	1	3	2	3	2	3.07188200730613
3	122816	8:46:44	14		1639	0	1	3	2	3	2	3.2145789535705
3	122816	8:46:44	14		1703	2	1	3	2	3	2	3.2312146479626
3	122816	8:46:44	14		1970	2	1	3	2	3	2	3.29446622616159
3	122816	8:46:44	14		120	2	2	3	2	3	2	2.07918124604762
3	122816	8:46:44	14		163	0	2	3	2	3	2	2.21218760440396
3	122816	8:46:44	14		241	1	2	3	2	3	2	2.38201704257487
3	122816	8:46:44	14		281	0	2	3	2	3	2	2.44870631990508
3	122816	8:46:44	14		339	0	2	3	2	3	2	2.53019969820308
3	122816	8:46:44	14		373	1	2	3	2	3	2	2.57170883180869
3	122816	8:46:44	14		674	2	2	3	2	3	2	2.82865989653532
3	122816	8:46:44	14		728	2	2	3	2	3	2	2.86213137931304
3	122816	8:46:44	14		807	1	2	3	2	3	2	2.90687353472207
1	10117	8:12:32	15		516	0	0	3	2	3	2	2.71264970162721
1	10117	8:12:32	15		552	0	0	3	2	3	2	2.7419390777292
1	10117	8:12:32	15		1098	1	0	3	2	3	2	3.04060234011407
1	10117	8:12:32	15		1126	1	0	3	2	3	2	3.05153839051533
1	10117	8:12:32	15		1742	1	0	3	2	3	2	3.24104815067164
1	10117	8:12:32	15		3579	2	0	3	2	3	2	3.55376169839
1	10117	8:12:32	15		216	2	1	3	2	3	2	2.33445375115093
1	10117	8:12:32	15		246	2	1	3	2	3	2	2.39093510710338
1	10117	8:12:32	15		319	2	1	3	2	3	2	2.50379068305718
1	10117	8:12:32	15		355	0	1	3	2	3	2	2.55022835305509
1	10117	8:12:32	15		394	2	1	3	2	3	2	2.59549622182557
1	10117	8:12:32	15		433	2	1	3	2	3	2	2.63648789635337
1	10117	8:12:32	15		433	0	1	3	2	3	2	2.63648789635337
1	10117	8:12:32	15		439	0	1	3	2	3	2	2.64246452024212
1	10117	8:12:32	15		484	2	1	3	2	3	2	2.68484536164441
1	10117	8:12:32	15		503	0	1	3	2	3	2	2.70156798505593
1	10117	8:12:32	15		514	2	1	3	2	3	2	2.71096311899528
1	10117	8:12:32	15		516	0	1	3	2	3	2	2.71264970162721
1	10117	8:12:32	15		564	0	1	3	2	3	2	2.75127910398334
1	10117	8:12:32	15		670	1	1	3	2	3	2	2.82607480270083
1	10117	8:12:32	15		729	1	1	3	2	3	2	2.86272752831797
1	10117	8:12:32	15		751	1	1	3	2	3	2	2.87563993700417
1	10117	8:12:32	15		835	1	1	3	2	3	2	2.9216864754836
1	10117	8:12:32	15		1036	1	1	3	2	3	2	3.01535975540921
1	10117	8:12:32	15		1057	0	1	3	2	3	2	3.02407498730743
1	10117	8:12:32	15		1105	1	1	3	2	3	2	3.04336227802113
1	10117	8:12:32	15		1108	1	1	3	2	3	2	3.04453976039241
1	10117	8:12:32	15		1122	0	1	3	2	3	2	3.04999285692014
1	10117	8:12:32	15		1138	1	1	3	2	3	2	3.05614226205905
1	10117	8:12:32	15		1153	1	1	3	2	3	2	3.0618293072947
1	10117	8:12:32	15		1454	0	1	3	2	3	2	3.16256440652302
1	10117	8:12:32	15		1666	1	1	3	2	3	2	3.22167499707077
1	10117	8:12:32	15		2033	2	1	3	2	3	2	3.30813737863804
1	10117	8:12:32	15		2067	0	1	3	2	3	2	3.31534047662729
1	10117	8:12:32	15		313	2	2	3	2	3	2	2.49554433754645
1	10117	8:12:32	15		443	2	2	3	2	3	2	2.64640372622307
1	10117	8:12:32	15		485	0	2	3	2	3	2	2.68574173860226
1	10117	8:12:32	15		606	0	2	3	2	3	2	2.78247262416629
1	10117	8:12:32	15		961	0	2	3	2	3	2	2.98272338766855
1	10117	8:12:32	15		964	1	2	3	2	3	2	2.98407703390283
1	10117	8:12:32	15		1041	1	2	3	2	3	2	3.01745072951054
1	10117	8:12:32	15		1080	1	2	3	2	3	2	3.03342375548695
2	10117	8:00:30	15		551	2	0	3	2	3	2	2.74115159885178
2	10117	8:00:30	15		556	2	0	3	2	3	2	2.74507479158206
2	10117	8:00:30	15		571	1	0	3	2	3	2	2.75663610824585
2	10117	8:00:30	15		595	0	0	3	2	3	2	2.77451696572855
2	10117	8:00:30	15		962	1	0	3	2	3	2	2.98317507203781
2	10117	8:00:30	15		1065	1	0	3	2	3	2	3.02734960777476
2	10117	8:00:30	15		1100	0	0	3	2	3	2	3.04139268515822
2	10117	8:00:30	15		1107	2	0	3	2	3	2	3.04414762087872
2	10117	8:00:30	15		2169	0	0	3	2	3	2	3.33625955201419
2	10117	8:00:30	15		438	2	1	3	2	3	2	2.6414741105041
2	10117	8:00:30	15		466	1	1	3	2	3	2	2.66838591669
2	10117	8:00:30	15		489	0	1	3	2	3	2	2.68930885912362
2	10117	8:00:30	15		505	2	1	3	2	3	2	2.70329137811866
2	10117	8:00:30	15		539	2	1	3	2	3	2	2.73158876518674
2	10117	8:00:30	15		571	2	1	3	2	3	2	2.75663610824585
2	10117	8:00:30	15		573	2	1	3	2	3	2	2.75815462196739
2	10117	8:00:30	15		575	1	1	3	2	3	2	2.75966784468963
2	10117	8:00:30	15		613	0	1	3	2	3	2	2.78746047451842
2	10117	8:00:30	15		665	2	1	3	2	3	2	2.8228216453031
2	10117	8:00:30	15		757	1	1	3	2	3	2	2.87909587950007
2	10117	8:00:30	15		866	1	1	3	2	3	2	2.93751789201735
2	10117	8:00:30	15		874	0	1	3	2	3	2	2.9415114326344
2	10117	8:00:30	15		916	1	1	3	2	3	2	2.96189547366785
2	10117	8:00:30	15		992	0	1	3	2	3	2	2.99651167215418
2	10117	8:00:30	15		1044	0	1	3	2	3	2	3.01870049866624
2	10117	8:00:30	15		1050	1	1	3	2	3	2	3.02118929906994
2	10117	8:00:30	15		1056	2	1	3	2	3	2	3.02366391819779
2	10117	8:00:30	15		1058	1	1	3	2	3	2	3.02448566769917
2	10117	8:00:30	15		1100	1	1	3	2	3	2	3.04139268515822
2	10117	8:00:30	15		1123	1	1	3	2	3	2	3.05037975626146
2	10117	8:00:30	15		1224	1	1	3	2	3	2	3.08778141780954
2	10117	8:00:30	15		1395	0	1	3	2	3	2	3.14457420760962
2	10117	8:00:30	15		1460	1	1	3	2	3	2	3.16435285578444
2	10117	8:00:30	15		1686	0	1	3	2	3	2	3.22685757028872
2	10117	8:00:30	15		1769	2	1	3	2	3	2	3.24772783290972
2	10117	8:00:30	15		2037	2	1	3	2	3	2	3.30899102900016
2	10117	8:00:30	15		2423	0	1	3	2	3	2	3.38435341413751
2	10117	8:00:30	15		3627	0	1	3	2	3	2	3.55954755558043
2	10117	8:00:30	15		480	0	2	3	2	3	2	2.68124123737559
2	10117	8:00:30	15		483	2	2	3	2	3	2	2.68394713075151
2	10117	8:00:30	15		515	0	2	3	2	3	2	2.71180722904119
2	10117	8:00:30	15		538	1	2	3	2	3	2	2.73078227566639
2	10117	8:00:30	15		606	2	2	3	2	3	2	2.78247262416629
2	10117	8:00:30	15		983	1	2	3	2	3	2	2.99255351783214
2	10117	8:00:30	15		1018	0	2	3	2	3	2	3.00774777800074
2	10117	8:00:30	15		1028	1	2	3	2	3	2	3.01199311465926
2	10117	8:00:30	15		2462	2	2	3	2	3	2	3.3912880485953
3	10117	8:25:32	15		606	2	0	3	2	3	2	2.78247262416629
3	10117	8:25:32	15		659	2	0	3	2	3	2	2.81888541459401
3	10117	8:25:32	15		802	1	0	3	2	3	2	2.90417436828416
3	10117	8:25:32	15		912	0	0	3	2	3	2	2.95999483832842
3	10117	8:25:32	15		916	0	0	3	2	3	2	2.96189547366785
3	10117	8:25:32	15		1113	1	0	3	2	3	2	3.04649516433471
3	10117	8:25:32	15		1300	1	0	3	2	3	2	3.11394335230684
3	10117	8:25:32	15		2457	0	0	3	2	3	2	3.39040515648008
3	10117	8:25:32	15		3752	2	0	3	2	3	2	3.57426282970703
3	10117	8:25:32	15		327	2	1	3	2	3	2	2.51454775266029
3	10117	8:25:32	15		346	0	1	3	2	3	2	2.53907609879278
3	10117	8:25:32	15		375	2	1	3	2	3	2	2.57403126772772
3	10117	8:25:32	15		599	1	1	3	2	3	2	2.77742682238931
3	10117	8:25:32	15		670	2	1	3	2	3	2	2.82607480270083
3	10117	8:25:32	15		772	2	1	3	2	3	2	2.88761730033574
3	10117	8:25:32	15		872	0	1	3	2	3	2	2.94051648493257
3	10117	8:25:32	15		885	1	1	3	2	3	2	2.94694327069783
3	10117	8:25:32	15		887	1	1	3	2	3	2	2.94792361983173
3	10117	8:25:32	15		888	1	1	3	2	3	2	2.9484129657786
3	10117	8:25:32	15		895	1	1	3	2	3	2	2.95182303531591
3	10117	8:25:32	15		906	2	1	3	2	3	2	2.95712819767681
[truncated: 4,269 more rows]
